# Supplementary material for: Novel biomarker SARIFA in colorectal cancer: highly prognostic, not genetically driven and histologic indicator of a distinct tumor biology
Source: Cancer Gene Ther. 2023 Nov 22;31(2):207–16. doi: 10.1038/s41417-023-00695-y (PMC10874891; doi:10.1038/s41417-023-00695-y)
Supplement: Supplementary file 1 — Additional File 1 [file 41417_2023_695_MOESM1_ESM.xlsx]

## Sheet: Tabelle1
Case ID	Project	Sarifa-status	Excluded	Comment
TCGA-AG-A002	TCGA-READ		1
TCGA-F5-6814	TCGA-READ		1
TCGA-CA-6717	TCGA-COAD	0	0
TCGA-AA-A010	TCGA-COAD		1
TCGA-AZ-4315	TCGA-COAD	0	0
TCGA-EI-6917	TCGA-READ		1
TCGA-CK-4951	TCGA-COAD	1	0
TCGA-AA-A00N	TCGA-COAD		1
TCGA-AA-3984	TCGA-COAD		1
TCGA-AA-3977	TCGA-COAD		1
TCGA-CA-6718	TCGA-COAD	1	0
TCGA-AA-3510	TCGA-COAD		1
TCGA-WS-AB45	TCGA-COAD		1
TCGA-AA-3864	TCGA-COAD		1
TCGA-NH-A5IV	TCGA-COAD	0	0
TCGA-AZ-6598	TCGA-COAD	0	0
TCGA-AA-3947	TCGA-COAD		1
TCGA-AG-3892	TCGA-READ		1
TCGA-A6-2686	TCGA-COAD		1
TCGA-G4-6588	TCGA-COAD	0	0
TCGA-AA-3492	TCGA-COAD		1
TCGA-AZ-6601	TCGA-COAD	0	0
TCGA-G4-6628	TCGA-COAD	0	0
TCGA-5M-AAT6	TCGA-COAD	1	0
TCGA-AA-3663	TCGA-COAD		1
TCGA-AA-A01R	TCGA-COAD	1	0
TCGA-AA-3672	TCGA-COAD		1
TCGA-A6-5665	TCGA-COAD		1
TCGA-AD-6889	TCGA-COAD		1
TCGA-F4-6570	TCGA-COAD	0	0
TCGA-AD-6895	TCGA-COAD		1
TCGA-AD-6964	TCGA-COAD		1
TCGA-AD-A5EJ	TCGA-COAD		1
TCGA-D5-6928	TCGA-COAD		1
TCGA-AA-A022	TCGA-COAD		1
TCGA-AD-5900	TCGA-COAD		1
TCGA-CK-5916	TCGA-COAD	1	0
TCGA-CM-5861	TCGA-COAD	1	0
TCGA-D5-6540	TCGA-COAD	0	0
TCGA-AM-5821	TCGA-COAD	1	0
TCGA-EI-6882	TCGA-READ		1
TCGA-A6-6780	TCGA-COAD	0	0
TCGA-CK-6746	TCGA-COAD	0	0
TCGA-A6-5661	TCGA-COAD		1
TCGA-D5-6930	TCGA-COAD		1
TCGA-A6-2672	TCGA-COAD		1
TCGA-CM-6171	TCGA-COAD		1
TCGA-CM-4743	TCGA-COAD	0	0
TCGA-DM-A1HB	TCGA-COAD		1
TCGA-AG-A02N	TCGA-READ		1
TCGA-AA-A02R	TCGA-COAD		1
TCGA-AA-3966	TCGA-COAD		1
TCGA-AA-3949	TCGA-COAD		1
TCGA-AA-3877	TCGA-COAD		1
TCGA-G4-6586	TCGA-COAD	0	0
TCGA-AZ-4313	TCGA-COAD	0	0
TCGA-AA-3950	TCGA-COAD		1
TCGA-A6-6781	TCGA-COAD		1
TCGA-QG-A5Z2	TCGA-COAD	0	0
TCGA-AY-6197	TCGA-COAD		1
TCGA-D5-6530	TCGA-COAD	0	0
TCGA-A6-6653	TCGA-COAD		1
TCGA-CM-6162	TCGA-COAD	0	0
TCGA-AZ-4615	TCGA-COAD	1	0
TCGA-AA-3713	TCGA-COAD		1
TCGA-G4-6320	TCGA-COAD	1	0
TCGA-F4-6856	TCGA-COAD	0	0
TCGA-A6-3809	TCGA-COAD		1
TCGA-AA-3845	TCGA-COAD		1
TCGA-AU-6004	TCGA-COAD		1
TCGA-EI-6507	TCGA-READ		1
TCGA-AA-3815	TCGA-COAD		1
TCGA-CM-6674	TCGA-COAD	0	0
TCGA-G4-6304	TCGA-COAD	0	0
TCGA-G4-6302	TCGA-COAD	1	0
TCGA-CK-5913	TCGA-COAD	0	0
TCGA-G4-6309	TCGA-COAD	0	0
TCGA-AA-3821	TCGA-COAD		1
TCGA-CM-4746	TCGA-COAD	0	0
TCGA-D5-6927	TCGA-COAD		1
TCGA-AA-3833	TCGA-COAD		1
TCGA-AA-A01P	TCGA-COAD		1
TCGA-AG-3891	TCGA-READ		1
TCGA-AG-3906	TCGA-READ		1
TCGA-F4-6703	TCGA-COAD	1	0
TCGA-A6-A565	TCGA-COAD		1
TCGA-D5-6931	TCGA-COAD		1
TCGA-DM-A1DA	TCGA-COAD	0	0
TCGA-CI-6624	TCGA-COAD		1
TCGA-AD-6901	TCGA-COAD		1
TCGA-AG-3592	TCGA-READ		1
TCGA-AZ-6599	TCGA-COAD	0	0
TCGA-DM-A28F	TCGA-COAD	0	0
TCGA-AG-A00Y	TCGA-READ		1
TCGA-AY-6196	TCGA-COAD		1
TCGA-QL-A97D	TCGA-COAD	0	0
TCGA-AG-A026	TCGA-READ		1
TCGA-CM-6168	TCGA-COAD	1	0	submucosal positive
TCGA-CA-5254	TCGA-COAD		1
TCGA-A6-A566	TCGA-COAD		1
TCGA-AY-A69D	TCGA-COAD		1
TCGA-CM-5864	TCGA-COAD	0	0
TCGA-AA-3930	TCGA-COAD		1
TCGA-A6-6654	TCGA-COAD		1
TCGA-AA-3697	TCGA-COAD		1
TCGA-A6-5659	TCGA-COAD		1
TCGA-AA-3502	TCGA-COAD		1
TCGA-AZ-4614	TCGA-COAD	0	0
TCGA-D5-6531	TCGA-COAD		1
TCGA-A6-4107	TCGA-COAD	0	0
TCGA-AA-3994	TCGA-COAD		1
TCGA-DM-A1D4	TCGA-COAD	0	0
TCGA-AA-3819	TCGA-COAD		1
TCGA-DM-A0X9	TCGA-COAD	0	0
TCGA-AA-3666	TCGA-COAD		1
TCGA-CM-5348	TCGA-COAD	0	0
TCGA-T9-A92H	TCGA-COAD		1
TCGA-CK-4950	TCGA-COAD	0	0
TCGA-AG-A036	TCGA-READ		1
TCGA-CK-6751	TCGA-COAD	0	0
TCGA-DY-A1DG	TCGA-READ	1	0
TCGA-5M-AAT4	TCGA-COAD	1	0
TCGA-D5-6535	TCGA-COAD	1	0
TCGA-QG-A5YV	TCGA-COAD		1
TCGA-CK-6747	TCGA-COAD	0	0
TCGA-A6-4105	TCGA-COAD		1
TCGA-SS-A7HO	TCGA-COAD		1
TCGA-AA-A02O	TCGA-COAD		1
TCGA-D5-6533	TCGA-COAD	0	0
TCGA-F4-6807	TCGA-COAD	0	0
TCGA-DM-A0XD	TCGA-COAD	1	0
TCGA-NH-A50V	TCGA-COAD	0	0
TCGA-AA-3506	TCGA-COAD		1
TCGA-G4-6299	TCGA-COAD	1	0
TCGA-G5-6233	TCGA-READ	0	0
TCGA-DM-A285	TCGA-COAD	1	0
TCGA-NH-A6GB	TCGA-COAD	1	0
TCGA-A6-3810	TCGA-COAD		1
TCGA-AA-A02E	TCGA-COAD		1
TCGA-AF-A56N	TCGA-READ		1
TCGA-AD-6899	TCGA-COAD		1
TCGA-CA-6716	TCGA-COAD	0	0
TCGA-EF-5831	TCGA-READ		1
TCGA-AA-3664	TCGA-COAD		1
TCGA-AA-3695	TCGA-COAD		1
TCGA-QG-A5YW	TCGA-COAD		1
TCGA-EI-7002	TCGA-READ		1
TCGA-DM-A1D8	TCGA-COAD	0	0
TCGA-D5-6534	TCGA-COAD	0	0
TCGA-CM-4744	TCGA-COAD	0	0
TCGA-AG-3731	TCGA-READ		1
TCGA-G4-6294	TCGA-COAD	0	0
TCGA-A6-2679	TCGA-COAD		1
TCGA-CK-4952	TCGA-COAD		1
TCGA-AG-4007	TCGA-READ		1
TCGA-AA-3848	TCGA-COAD		1
TCGA-AA-3693	TCGA-COAD		1
TCGA-CM-5341	TCGA-COAD	0	0
TCGA-F4-6809	TCGA-COAD	1	0	ziemlich viel Farbe auf dem Slide (Marker)
TCGA-AY-A54L	TCGA-COAD		1
TCGA-AG-3742	TCGA-READ		1
TCGA-AA-3818	TCGA-COAD		1
TCGA-G4-6315	TCGA-COAD	0	0
TCGA-AZ-6608	TCGA-COAD	0	0
TCGA-AA-3837	TCGA-COAD		1
TCGA-DC-6682	TCGA-READ		1	blurry at IF
TCGA-F4-6460	TCGA-COAD		1
TCGA-AA-3712	TCGA-COAD		1
TCGA-G4-6295	TCGA-COAD	0	0
TCGA-AY-4070	TCGA-COAD		1
TCGA-A6-2681	TCGA-COAD		1
TCGA-AA-3979	TCGA-COAD		1
TCGA-G4-6314	TCGA-COAD	1	0
TCGA-AA-3967	TCGA-COAD		1
TCGA-DM-A1D7	TCGA-COAD	0	0
TCGA-D5-6538	TCGA-COAD	0	0
TCGA-CM-6677	TCGA-COAD	1	0
TCGA-DM-A1HA	TCGA-COAD		1
TCGA-NH-A50T	TCGA-COAD	0	0
TCGA-AA-3854	TCGA-COAD		1
TCGA-G4-6311	TCGA-COAD	1	0
TCGA-F4-6461	TCGA-COAD	1	0
TCGA-AG-A01W	TCGA-READ		1
TCGA-DM-A28A	TCGA-COAD	1	0
TCGA-AA-3855	TCGA-COAD		1
TCGA-CM-6678	TCGA-COAD	0	0
TCGA-AH-6544	TCGA-READ	1	0
TCGA-A6-6782	TCGA-COAD	1	0
TCGA-A6-3808	TCGA-COAD		1
TCGA-G4-6626	TCGA-COAD	0	0
TCGA-5M-AATE	TCGA-COAD	1	0
TCGA-AA-3852	TCGA-COAD		1
TCGA-AA-A02K	TCGA-COAD		1
TCGA-3L-AA1B	TCGA-COAD	0	0
TCGA-D5-6924	TCGA-COAD	0	0
TCGA-AZ-6606	TCGA-COAD		1
TCGA-RU-A8FL	TCGA-COAD		1
TCGA-AA-A01D	TCGA-COAD		1
TCGA-AG-4021	TCGA-READ		1
TCGA-DM-A1D9	TCGA-COAD	0	0
TCGA-AA-A01K	TCGA-COAD		1
TCGA-AG-3893	TCGA-READ		1
TCGA-CK-5914	TCGA-COAD	0	0
TCGA-AA-3975	TCGA-COAD		1
TCGA-DY-A0XA	TCGA-READ	0	0
TCGA-AZ-6600	TCGA-COAD		1
TCGA-DY-A1DC	TCGA-READ	0	0
TCGA-DY-A1DF	TCGA-READ		1
TCGA-EI-6513	TCGA-READ	0	0
TCGA-AA-3955	TCGA-COAD		1
TCGA-F4-6808	TCGA-COAD		1
TCGA-AA-3956	TCGA-COAD		1
TCGA-A6-2677	TCGA-COAD	0	0
TCGA-AG-A00C	TCGA-READ		1
TCGA-AG-3902	TCGA-READ		1
TCGA-AD-6965	TCGA-COAD		1
TCGA-AG-A02X	TCGA-READ		1
TCGA-AA-A03F	TCGA-COAD		1
TCGA-EI-6506	TCGA-READ	1	0
TCGA-F5-6864	TCGA-READ	0	0
TCGA-AD-6548	TCGA-COAD		1
TCGA-EI-6512	TCGA-READ	1	0
TCGA-AF-A56L	TCGA-READ	0	0
TCGA-AA-3684	TCGA-COAD		1
TCGA-NH-A8F7	TCGA-COAD	0	0
TCGA-A6-5660	TCGA-COAD		1
TCGA-D5-6932	TCGA-COAD	0	0
TCGA-D5-6929	TCGA-COAD	0	0
TCGA-4T-AA8H	TCGA-COAD	0	0
TCGA-CM-4752	TCGA-COAD	0	0
TCGA-AG-3883	TCGA-READ		1
TCGA-DM-A28G	TCGA-COAD	0	0
TCGA-F4-6459	TCGA-COAD	1	0
TCGA-BM-6198	TCGA-READ	0	0
TCGA-AF-5654	TCGA-READ		1
TCGA-AA-3495	TCGA-COAD		1
TCGA-DM-A0XF	TCGA-COAD	0	0
TCGA-DM-A28H	TCGA-COAD	1	0
TCGA-AA-3660	TCGA-COAD		1
TCGA-DM-A1D0	TCGA-COAD	1	0
TCGA-AG-4005	TCGA-READ		1
TCGA-CL-5918	TCGA-READ	0	0
TCGA-AA-3870	TCGA-COAD		1
TCGA-AF-6136	TCGA-READ		1
TCGA-A6-6650	TCGA-COAD		1
TCGA-AA-3844	TCGA-COAD		1
TCGA-AA-3681	TCGA-COAD		1
TCGA-AA-3968	TCGA-COAD		1
TCGA-F4-6569	TCGA-COAD		1
TCGA-A6-5657	TCGA-COAD		1
TCGA-G4-6293	TCGA-COAD	0	0
TCGA-AA-A02J	TCGA-COAD		1
TCGA-DY-A1DD	TCGA-READ	0	0
TCGA-AH-6897	TCGA-READ		1
TCGA-AG-4001	TCGA-READ		1
TCGA-AA-3875	TCGA-COAD		1
TCGA-AG-3896	TCGA-READ		1
TCGA-AA-3866	TCGA-COAD		1
TCGA-DM-A280	TCGA-COAD	0	0
TCGA-A6-2680	TCGA-COAD		1
TCGA-AA-A01V	TCGA-COAD		1
TCGA-AA-3850	TCGA-COAD		1
TCGA-AA-3982	TCGA-COAD		1
TCGA-D5-6532	TCGA-COAD	0	0
TCGA-G4-6306	TCGA-COAD	0	0
TCGA-AH-6643	TCGA-READ		1
TCGA-AA-3812	TCGA-COAD		1
TCGA-EI-6514	TCGA-READ	0	0
TCGA-AA-3939	TCGA-COAD		1
TCGA-A6-2684	TCGA-COAD		1
TCGA-AY-4071	TCGA-COAD		1
TCGA-AF-3913	TCGA-READ		1
TCGA-NH-A6GC	TCGA-COAD	0	0
TCGA-CA-6719	TCGA-COAD	0	0
TCGA-A6-6137	TCGA-COAD		1
TCGA-AA-3861	TCGA-COAD		1
TCGA-A6-6138	TCGA-COAD	0	0
TCGA-F4-6854	TCGA-COAD	0	0
TCGA-AY-5543	TCGA-COAD		1
TCGA-AA-3989	TCGA-COAD		1
TCGA-G5-6235	TCGA-READ	1	0
TCGA-CM-5860	TCGA-COAD	0	0
TCGA-AF-3914	TCGA-READ	1	0
TCGA-AF-2687	TCGA-READ	0	0
TCGA-AA-A02Y	TCGA-COAD		1
TCGA-DC-5337	TCGA-READ	1	0
TCGA-AG-3898	TCGA-READ		1
TCGA-AA-3680	TCGA-COAD		1
TCGA-D5-5540	TCGA-COAD	0	0
TCGA-AY-6386	TCGA-COAD		1
TCGA-G4-6625	TCGA-COAD		1
TCGA-DM-A1D6	TCGA-COAD	0	0
TCGA-D5-6920	TCGA-COAD		1
TCGA-AD-6890	TCGA-COAD		1
TCGA-DM-A28K	TCGA-COAD	0	0
TCGA-D5-7000	TCGA-COAD		1
TCGA-F4-6806	TCGA-COAD		1
TCGA-A6-6649	TCGA-COAD	1	0	only 1 tumor gland adjacent to adipocyte
TCGA-D5-5538	TCGA-COAD	1	0
TCGA-CM-6169	TCGA-COAD	0	0
TCGA-AA-3511	TCGA-COAD		1
TCGA-AG-3728	TCGA-READ		1
TCGA-EI-6510	TCGA-READ	0	0
TCGA-AA-A01I	TCGA-COAD		1
TCGA-D5-6537	TCGA-COAD	0	0
TCGA-CM-6165	TCGA-COAD	0	0
TCGA-CI-6622	TCGA-READ		1
TCGA-AA-3941	TCGA-COAD		1
TCGA-EI-6508	TCGA-READ	0	0
TCGA-G4-6310	TCGA-COAD	0	0
TCGA-CI-6621	TCGA-READ		1
TCGA-A6-5656	TCGA-COAD	0	0
TCGA-D5-6529	TCGA-COAD	1	0	only 1 to 2 tumor glands adjacent to adipocytes
TCGA-AA-3831	TCGA-COAD		1
TCGA-EI-6884	TCGA-READ		1
TCGA-G4-6317	TCGA-COAD	0	0
TCGA-AH-6644	TCGA-READ	0	0
TCGA-F4-6855	TCGA-COAD	1	0	ink over SARIFA-positive IF
TCGA-AG-A01N	TCGA-READ		1
TCGA-D5-6926	TCGA-COAD		1
TCGA-DC-6154	TCGA-READ	1	0
TCGA-AU-3779	TCGA-COAD		1
TCGA-QG-A5YX	TCGA-COAD		1
TCGA-AD-6888	TCGA-COAD		1
TCGA-F5-6465	TCGA-READ		1
TCGA-AA-3814	TCGA-COAD		1
TCGA-CK-4948	TCGA-COAD	0	0
TCGA-DM-A28C	TCGA-COAD		1
TCGA-D5-5537	TCGA-COAD	0	0	close one
TCGA-CM-5349	TCGA-COAD	1	0
TCGA-D5-6922	TCGA-COAD	0	0
TCGA-EI-6885	TCGA-READ		1
TCGA-NH-A8F8	TCGA-COAD	1	0
TCGA-D5-5539	TCGA-COAD	1	0	close, only few tumor glands adjacent to adipocytes
TCGA-G4-6303	TCGA-COAD	0	0
TCGA-QG-A5Z1	TCGA-COAD	1	0	only 1 tumor gland adjacent to 1 adipocyte
TCGA-AA-3867	TCGA-COAD		1
TCGA-CM-6163	TCGA-COAD	1	0
TCGA-AG-3726	TCGA-READ		1
TCGA-EI-6881	TCGA-READ		1
TCGA-A6-3807	TCGA-COAD		1
TCGA-AA-3980	TCGA-COAD		1
TCGA-CM-6172	TCGA-COAD	0	0
TCGA-AD-A5EK	TCGA-COAD		1
TCGA-AZ-6605	TCGA-COAD	0	0
TCGA-CM-6676	TCGA-COAD		1
TCGA-CK-4947	TCGA-COAD	1	0
TCGA-AA-3496	TCGA-COAD		1
TCGA-CM-5868	TCGA-COAD	1	0
TCGA-AA-3675	TCGA-COAD		1
TCGA-AA-3842	TCGA-COAD		1
TCGA-CM-4747	TCGA-COAD	1	0
TCGA-AA-A03J	TCGA-COAD		1
TCGA-A6-2675	TCGA-COAD		1
TCGA-AA-A01Z	TCGA-COAD		1
TCGA-AF-4110	TCGA-READ		1
TCGA-AG-3890	TCGA-READ		1
TCGA-DM-A282	TCGA-COAD	0	0
TCGA-D5-6541	TCGA-COAD	0	0
TCGA-AA-3489	TCGA-COAD		1
TCGA-D5-6539	TCGA-COAD	1	0
TCGA-AG-3999	TCGA-READ		1
TCGA-AA-3952	TCGA-COAD		1
TCGA-A6-A56B	TCGA-COAD		1
TCGA-AA-3972	TCGA-COAD		1
TCGA-AG-A014	TCGA-READ		1
TCGA-F5-6861	TCGA-READ		1
TCGA-AG-4022	TCGA-READ		1
TCGA-AZ-5407	TCGA-COAD		1
TCGA-AG-A01J	TCGA-READ		1
TCGA-AG-4015	TCGA-READ		1
TCGA-AG-A016	TCGA-READ		1
TCGA-4N-A93T	TCGA-COAD	1	0
TCGA-DY-A1H8	TCGA-READ		1
TCGA-CM-6170	TCGA-COAD	0	0
TCGA-AA-A01T	TCGA-COAD		1
TCGA-AG-3894	TCGA-READ		1
TCGA-CM-6161	TCGA-COAD		1
TCGA-CM-6680	TCGA-COAD	0	0
TCGA-AZ-4616	TCGA-COAD		1
TCGA-D5-6536	TCGA-COAD	0	0
TCGA-AG-3885	TCGA-READ		1
TCGA-AA-3976	TCGA-COAD		1
TCGA-AA-3851	TCGA-COAD		1
TCGA-AA-3846	TCGA-COAD		1
TCGA-AG-3878	TCGA-READ		1
TCGA-CM-4751	TCGA-COAD	0	0	ganglia as potential mimicker
TCGA-AA-3509	TCGA-COAD		1
TCGA-A6-6648	TCGA-COAD		1
TCGA-AF-2693	TCGA-READ		1
TCGA-G5-6641	TCGA-READ	0	0
TCGA-EI-6883	TCGA-READ	0	0
TCGA-AG-A01Y	TCGA-READ		1
TCGA-AA-A02W	TCGA-COAD		1
TCGA-DM-A28M	TCGA-COAD	0	0
TCGA-A6-5666	TCGA-COAD		1
TCGA-AF-A56K	TCGA-READ		1
TCGA-AA-3530	TCGA-COAD		1
TCGA-AA-3862	TCGA-COAD		1
TCGA-AA-3494	TCGA-COAD		1
TCGA-F5-6811	TCGA-READ		1
TCGA-NH-A6GA	TCGA-COAD	1	0
TCGA-G4-6322	TCGA-COAD	0	0
TCGA-AG-3725	TCGA-READ		1
TCGA-CL-4957	TCGA-READ	0	0
TCGA-CK-5915	TCGA-COAD	0	0
TCGA-CM-4750	TCGA-COAD		1
TCGA-DT-5265	TCGA-READ		1
TCGA-CM-5862	TCGA-COAD	1	0
TCGA-AF-3911	TCGA-READ	0	0
TCGA-G4-6297	TCGA-COAD	1	0
TCGA-A6-2671	TCGA-COAD		1
TCGA-A6-6651	TCGA-COAD		1
TCGA-AA-A029	TCGA-COAD		1
TCGA-AG-3727	TCGA-READ		1
TCGA-DC-6157	TCGA-READ	0	0
TCGA-AZ-4682	TCGA-COAD	0	0
TCGA-EI-7004	TCGA-READ		1
TCGA-AA-3685	TCGA-COAD		1
TCGA-AA-3696	TCGA-COAD		1
TCGA-AY-A71X	TCGA-COAD		1
TCGA-A6-6652	TCGA-COAD		1
TCGA-AA-3986	TCGA-COAD		1
TCGA-AH-6549	TCGA-READ		1
TCGA-G4-6323	TCGA-COAD	0	0
TCGA-DM-A28E	TCGA-COAD	0	0
TCGA-G4-6627	TCGA-COAD	0	0
TCGA-AA-3971	TCGA-COAD		1
TCGA-AA-A00O	TCGA-COAD		1
TCGA-F5-6464	TCGA-READ	1	0	few tumor glands adjacent to adipocytes
TCGA-AG-4008	TCGA-READ		1
TCGA-AA-3655	TCGA-COAD		1
TCGA-AG-A020	TCGA-READ		1
TCGA-CL-5917	TCGA-READ	0	0
TCGA-AA-3488	TCGA-COAD		1
TCGA-AG-A023	TCGA-READ		1
TCGA-AA-3662	TCGA-COAD		1
TCGA-CA-6715	TCGA-COAD		1
TCGA-DC-6160	TCGA-READ	1	0	Rare submucosal positive case.
TCGA-AZ-4681	TCGA-COAD	0	0
TCGA-NH-A50U	TCGA-COAD	1	0	Rare submucosal positive case.
TCGA-CA-5256	TCGA-COAD		1
TCGA-A6-2674	TCGA-COAD		1
TCGA-D5-6898	TCGA-COAD		1
TCGA-AF-2690	TCGA-READ	1	0
TCGA-AG-3732	TCGA-READ		1
TCGA-F4-6463	TCGA-COAD		1
TCGA-AG-A00H	TCGA-READ		1
TCGA-A6-2682	TCGA-COAD		1
TCGA-AZ-4684	TCGA-COAD	0	0
TCGA-A6-6142	TCGA-COAD	1	0
TCGA-CM-6675	TCGA-COAD	1	0
TCGA-CM-6166	TCGA-COAD		1
TCGA-DC-4749	TCGA-READ		1
TCGA-AA-3973	TCGA-COAD	0	0
TCGA-CM-6167	TCGA-COAD	1	0	Abundance of submucosal fat
TCGA-AA-A01C	TCGA-COAD		1
TCGA-AF-6672	TCGA-READ		1
TCGA-AZ-6603	TCGA-COAD		1
TCGA-G4-6298	TCGA-COAD		1
TCGA-AA-3872	TCGA-COAD		1
TCGA-AA-3841	TCGA-COAD		1
TCGA-AG-A025	TCGA-READ		1
TCGA-AA-A02H	TCGA-COAD		1
TCGA-CI-6623	TCGA-READ		1
TCGA-AA-3673	TCGA-COAD		1
TCGA-DM-A288	TCGA-COAD	1	0	One tumor gland adjacent to adipocytes at IF
TCGA-AA-3679	TCGA-COAD		1
TCGA-AG-3909	TCGA-READ		1
TCGA-CM-6164	TCGA-COAD		1
TCGA-AG-3887	TCGA-READ		1
TCGA-AG-3591	TCGA-READ		1
TCGA-AA-A024	TCGA-COAD		1
TCGA-AZ-6607	TCGA-COAD	1	0
TCGA-AA-3688	TCGA-COAD		1
TCGA-AG-3882	TCGA-READ		1
TCGA-AD-6963	TCGA-COAD		1
TCGA-AH-6903	TCGA-READ		1
TCGA-G5-6572	TCGA-READ		1
TCGA-G4-6307	TCGA-COAD	0	0
TCGA-AA-3869	TCGA-COAD		1
TCGA-AZ-5403	TCGA-COAD	0	0
TCGA-DC-6158	TCGA-READ	0	0
TCGA-AY-A8YK	TCGA-COAD		1
TCGA-AG-A032	TCGA-READ		1
TCGA-F4-6805	TCGA-COAD	0	0
TCGA-AA-3678	TCGA-COAD		1
TCGA-F5-6571	TCGA-READ	0	0
TCGA-CA-5796	TCGA-COAD		1
TCGA-AA-A01X	TCGA-COAD		1
TCGA-DC-4745	TCGA-READ	0	0
TCGA-DC-5869	TCGA-READ		1
TCGA-DC-6681	TCGA-READ	0	0
TCGA-AA-A004	TCGA-COAD		1
TCGA-DC-6683	TCGA-READ		1
TCGA-AA-3667	TCGA-COAD		1
TCGA-AF-6655	TCGA-READ		1
TCGA-A6-5667	TCGA-COAD		1
TCGA-CA-5797	TCGA-COAD	1	0
TCGA-CM-4748	TCGA-COAD		1
TCGA-AG-3901	TCGA-READ		1
TCGA-AZ-4308	TCGA-COAD	1	0
TCGA-AM-5820	TCGA-COAD		1
TCGA-CM-5344	TCGA-COAD	0	0
TCGA-F5-6863	TCGA-READ		1
TCGA-AA-3858	TCGA-COAD		1
TCGA-CM-6679	TCGA-COAD	0	0
TCGA-CK-6748	TCGA-COAD	1	0
TCGA-AA-3692	TCGA-COAD		1
TCGA-AA-3856	TCGA-COAD		1
TCGA-CI-6619	TCGA-READ		1
TCGA-F4-6704	TCGA-COAD		1
TCGA-G4-6321	TCGA-COAD	0	0
TCGA-D5-5541	TCGA-COAD	0	0
TCGA-CK-5912	TCGA-COAD	0	0
TCGA-A6-5662	TCGA-COAD		1
TCGA-EI-6509	TCGA-READ	1	0
TCGA-AG-A01L	TCGA-READ		1
TCGA-AA-A01S	TCGA-COAD		1
TCGA-A6-A567	TCGA-COAD	1	0
TCGA-AA-A02F	TCGA-COAD		1
TCGA-CI-6620	TCGA-READ		1
TCGA-EF-5830	TCGA-READ		1
TCGA-DM-A1DB	TCGA-COAD	0	0
TCGA-F5-6702	TCGA-READ		1
TCGA-DC-6155	TCGA-READ	0	0
TCGA-AA-3860	TCGA-COAD		1
TCGA-CM-5863	TCGA-COAD	0	0
TCGA-AA-A017	TCGA-COAD		1
TCGA-A6-2685	TCGA-COAD	0	0
TCGA-A6-5664	TCGA-COAD		1
TCGA-AG-A02G	TCGA-READ		1
TCGA-CA-5255	TCGA-COAD	1	0
TCGA-AZ-4323	TCGA-COAD		1
TCGA-A6-2683	TCGA-COAD		1
TCGA-AF-2689	TCGA-READ		1
TCGA-AF-2691	TCGA-READ		1
TCGA-AA-3534	TCGA-COAD		1
TCGA-AA-3514	TCGA-COAD		1
TCGA-AA-3526	TCGA-COAD		1
TCGA-AA-3520	TCGA-COAD		1
TCGA-AA-3544	TCGA-COAD		1
TCGA-AA-3519	TCGA-COAD		1
TCGA-A6-2678	TCGA-COAD		1
TCGA-AA-3522	TCGA-COAD		1
TCGA-AG-3583	TCGA-READ		1
TCGA-AA-3548	TCGA-COAD		1
TCGA-AG-3598	TCGA-READ		1
TCGA-AA-3532	TCGA-COAD		1
TCGA-AG-3599	TCGA-READ		1
TCGA-AA-3529	TCGA-COAD		1
TCGA-AG-3575	TCGA-READ		1
TCGA-AG-3584	TCGA-READ		1
TCGA-AA-3538	TCGA-COAD		1
TCGA-AG-3581	TCGA-READ		1
TCGA-AF-2692	TCGA-READ		1
TCGA-AA-3531	TCGA-COAD		1
TCGA-AA-3556	TCGA-COAD		1
TCGA-AG-3580	TCGA-READ		1
TCGA-AA-3549	TCGA-COAD		1
TCGA-AA-3560	TCGA-COAD		1
TCGA-AA-3561	TCGA-COAD		1
TCGA-AG-3594	TCGA-READ		1
TCGA-AF-3400	TCGA-READ		1
TCGA-AA-3517	TCGA-COAD		1
TCGA-AA-3521	TCGA-COAD		1
TCGA-AA-3524	TCGA-COAD		1
TCGA-AG-3602	TCGA-READ		1
TCGA-AG-A015	TCGA-READ		1
TCGA-AA-A00Z	TCGA-COAD		1
TCGA-AG-3605	TCGA-READ		1
TCGA-AG-3574	TCGA-READ		1
TCGA-AG-A008	TCGA-READ		1
TCGA-AH-6547	TCGA-READ		1
TCGA-AA-A00E	TCGA-COAD		1
TCGA-AA-3516	TCGA-COAD		1
TCGA-AA-A00L	TCGA-COAD		1
TCGA-D5-6923	TCGA-COAD		1
TCGA-AA-A00U	TCGA-COAD		1
TCGA-AA-3518	TCGA-COAD		1
TCGA-AA-A00K	TCGA-COAD		1
TCGA-DC-6156	TCGA-READ	1	0	only 1 tumor gland adjacent to adipocyte
TCGA-AA-3558	TCGA-COAD		1
TCGA-AA-A00Q	TCGA-COAD		1
TCGA-AA-A00F	TCGA-COAD		1
TCGA-AA-A01G	TCGA-COAD		1
TCGA-A6-A5ZU	TCGA-COAD		1
TCGA-AG-3608	TCGA-READ		1
TCGA-AA-A00W	TCGA-COAD		1
TCGA-AF-3912	TCGA-READ		1	no slides
TCGA-AG-3587	TCGA-READ		1
TCGA-AA-A00J	TCGA-COAD		1
TCGA-AA-3710	TCGA-COAD		1
TCGA-A6-6141	TCGA-COAD		1
TCGA-AA-3525	TCGA-COAD		1
TCGA-AA-3543	TCGA-COAD		1
TCGA-AA-3527	TCGA-COAD		1
TCGA-AG-3578	TCGA-READ		1
TCGA-AA-A01F	TCGA-COAD		1
TCGA-A6-2676	TCGA-COAD	1	0
TCGA-AG-3593	TCGA-READ		1
TCGA-AG-3586	TCGA-READ	1	0	single tumor cells adjacent to adipocytes, low fat content
TCGA-AA-3555	TCGA-COAD		1
TCGA-AA-3970	TCGA-COAD		1
TCGA-EI-6511	TCGA-READ	0	0
TCGA-AG-3612	TCGA-READ		1
TCGA-AG-3609	TCGA-READ		1
TCGA-AA-3552	TCGA-COAD		1
TCGA-AA-3562	TCGA-COAD		1
TCGA-DY-A1DE	TCGA-READ	0	0
TCGA-AG-3611	TCGA-READ		1
TCGA-AG-A011	TCGA-READ		1
TCGA-AA-A00A	TCGA-COAD		1
TCGA-AA-A00D	TCGA-COAD		1
TCGA-A6-2670	TCGA-COAD		1	no slides
TCGA-AG-3600	TCGA-READ		1
TCGA-AG-3582	TCGA-READ		1
TCGA-AG-4009	TCGA-READ		1
TCGA-AA-A00R	TCGA-COAD		1
TCGA-A6-6140	TCGA-COAD		1
TCGA-AA-3542	TCGA-COAD		1
TCGA-AG-3601	TCGA-READ		1
TCGA-AA-3553	TCGA-COAD		1
TCGA-AA-3554	TCGA-COAD		1
TCGA-AA-A01Q	TCGA-COAD		1
