# Supplementary material for: Novel biomarker SARIFA in colorectal cancer: highly prognostic, not genetically driven and histologic indicator of a distinct tumor biology
Source: Cancer Gene Ther. 2023 Nov 22;31(2):207–16. doi: 10.1038/s41417-023-00695-y (PMC10874891; doi:10.1038/s41417-023-00695-y)
Supplement: Supplementary file 2 — Additional Table 2 [file 41417_2023_695_MOESM2_ESM.xlsx]

## Sheet: Sheet1
Additional File 2. Uni- and Multivariate Cox Regression Analysis on Survival Endpoints in TCGA-CRC
	Univariate Cox Regression		Multivariate Cox Regression
			adjusted for*
	Hazard Ratio (95% CI)	p-value	Hazard Ratio (95% CI)	p-value
Overall Survival
Age >65*	2.220 (1.218 - 4.046)	0.009	4.377 (2.131 - 8.993)	<0.001
Sex: Female	0.660 (0.379 - 1.151)	0.143
≥pT3	1.882 (0.677 - 5.232)	0.226
Nodal positive	1.666 (0.962 - 2.886)	0.069
Distant metastasis*	3.124 (1.636 - 5.964)	<0.001	2.558 (1.189 - 5.503)	0.016
AJCC III/IV*	1.883 (1.075 - 3.300)	0.027	1.999 (0.940 - 4.253)	0.072
SARIFA*	2.437 (1.411 - 4.212)	0.001	2.252 (1.224 - 4.141)	0.009
MSI Mantis Score >0.4	0.688 (0.293 - 1.612)	0.389
MSI Sensor >3.5	0.876 (0.373 - 2.056)	0.76
Disease-specific Survival
Age >65	0.698 (0.285 - 1.709)	0.431
Sex: Female	0.427 (0.167 - 1.088)	0.075
≥pT3	3.487 (0.465 - 26.126)	0.224
Nodal positive	2.907 (1.116 - 7.572)	0.29
Distant metastasis*	16.828 (5.395 - 52.492)	<0.001	10.517 (2.327 - 47.528)	0.002
AJCC III/IV*	4.878 (1.628 - 14.616)	0.005	1.486 (0.208 - 10.607)	0.693
SARIFA*	4.579 (1.822 - 11.507)	0.001	3.874 (1.219 - 12.310)	0.022
MSI Mantis Score >0.4	0.512 (0.119 - 2.207)	0.369
MSI Sensor >3.5	0.646 (0.149 - 2.796)	0.559
Progression Free Survival
Age >65*	0.521 (0.301 - 0.901)	0.02	0.760 (0.413 - 1.398)	0.377
Sex: Female*	0.522 (0.296 - 0.921)	0.025	0.579 (0.312 - 1.074)	0.083
≥pT3*	10.565 (1.461 - 76.410)	0.02	5.623 (0.737 - 42.920)	0.096
Nodal positive*	2.125 (1.225 - 3.684)	0.007	0.481 (0.134 - 1.724)	0.261
Distant metastasis*	6.006 (3.255 - 11.080)	<0.001	4.149 (1.863 - 9.241)	<0.001
AJCC III/IV*	2.453 (1.398 - 4.306)	0.002	1.694 (0.386 - 7.430)	0.484
SARIFA*	3.662 (2.130 - 6.296)	<0.001	3.559 (1.893 - 6.689)	<0.001
MSI Mantis Score >0.4	0.851 (0.401 - 1.806)	0.675
MSI Sensor >3.5	1.006 (0.474 - 2.137)	0.987
Legend: Significant p values (<0.05) are higlighted in bold; multivariate Cox Regression was performed only with those parameters that were statistically significant in univariate analysis. Abbreviations: AJCC, American Joint Committee on Cancer; MSI, microsatellite instability; SARIFA, Stroma AReactive Invasion Front Area; pT, depth of invasion; CI, confidence interval.
