# Supplementary material for: Novel biomarker SARIFA in colorectal cancer: highly prognostic, not genetically driven and histologic indicator of a distinct tumor biology
Source: Cancer Gene Ther. 2023 Nov 22;31(2):207–16. doi: 10.1038/s41417-023-00695-y (PMC10874891; doi:10.1038/s41417-023-00695-y)
Supplement: Supplementary file 3 — Additional File 3 [file 41417_2023_695_MOESM3_ESM.xlsx]

## Sheet: DE_q005_LFC0_SARIFA
Gene	baseMean	log2FoldChange	lfcSE	stat	pvalue	padj
PRG4	29.9454	2.80091	0.291379	9.61258	7.07543e-22	1.26226e-17
FABP4	123.427	3.74641	0.399325	9.38187	6.48142e-21	5.78143e-17
KRT14	9.25663	4.11832	0.499952	8.23744	1.75941e-16	1.04626e-12
DCBLD2	711.496	1.28985	0.164885	7.82275	5.16835e-15	1.98516e-11
PLIN1	27.653	2.2441	0.28721	7.81346	5.56379e-15	1.98516e-11
ANXA8	7.19757	2.58284	0.334631	7.71848	1.17728e-14	3.50045e-11
ANO7	146.62	-1.85419	0.269267	-6.88607	5.73563e-12	1.46177e-08
TMEM132E	4.96194	1.76634	0.258262	6.83935	7.9554e-12	1.77405e-08
CD36	177.457	1.5766	0.239488	6.5832	4.6042e-11	9.12654e-08
IGF2	4566.33	-2.35361	0.359856	-6.5404	6.13534e-11	1.09454e-07
TUSC5	8.5103	3.84533	0.593636	6.47759	9.31987e-11	1.51151e-07
SLC26A9	29.469	2.78233	0.430617	6.46127	1.03826e-10	1.54354e-07
AVPR2	10.6855	1.45151	0.23069	6.29203	3.13351e-10	3.99299e-07
PPBP	389.131	3.19948	0.508038	6.29772	3.02062e-10	3.99299e-07
IGLON5	9.84925	1.33247	0.21358	6.23875	4.41092e-10	5.24606e-07
KRT6C	17.1034	2.30701	0.372667	6.19053	5.99615e-10	6.68571e-07
C6	9.36029	2.15983	0.351955	6.13666	8.42727e-10	8.84368e-07
PLIN4	229.526	2.14674	0.355616	6.03667	1.57324e-09	1.55925e-06
NTSR1	53.6692	1.94089	0.324727	5.97699	2.27296e-09	2.06302e-06
SFTPB	6.79669	2.47284	0.413923	5.97416	2.3128e-09	2.06302e-06
CAMSAP1L1	543.333	0.448938	0.0768781	5.83961	5.23226e-09	4.44493e-06
HSPA6	159.532	1.11805	0.193618	5.77453	7.71692e-09	6.25772e-06
EHBP1	713.515	0.42832	0.0743895	5.7578	8.52157e-09	6.33437e-06
SPESP1	6.90096	1.34208	0.232961	5.76095	8.36429e-09	6.33437e-06
CATSPER1	4.92515	1.51333	0.26411	5.72992	1.00481e-08	7.1703e-06
ITGB1	10050.1	0.436668	0.0764243	5.71373	1.10527e-08	7.58388e-06
ENTHD1	3.04823	1.66624	0.294288	5.66192	1.49693e-08	9.53757e-06
KRT16	43.2349	2.09695	0.370118	5.66564	1.46479e-08	9.53757e-06
CORO2B	24.0034	1.25967	0.222766	5.65468	1.56139e-08	9.60526e-06
IGFL1	19.311	2.78474	0.494392	5.63266	1.77451e-08	9.8929e-06
ITGA10	17.2999	1.06746	0.189403	5.63593	1.74118e-08	9.8929e-06
JSRP1	71.0639	-1.73092	0.306873	-5.64051	1.69549e-08	9.8929e-06
LEP	4.26117	2.64048	0.469735	5.62122	1.89615e-08	1.02507e-05
LRRN4	8.93527	1.48014	0.26527	5.57975	2.40868e-08	1.26385e-05
C5orf23	53.9277	1.6294	0.29251	5.57042	2.54119e-08	1.29528e-05
GALNT8	171.22	-1.68198	0.302991	-5.55127	2.83604e-08	1.40541e-05
ABLIM3	190.56	1.13411	0.204592	5.54325	2.969e-08	1.40585e-05
ARL4C	874.641	0.985425	0.177818	5.54176	2.99453e-08	1.40585e-05
HPN	50.7658	-2.16051	0.39319	-5.49481	3.91136e-08	1.7892e-05
IQCA1	7.87256	1.17	0.213458	5.48119	4.22486e-08	1.88429e-05
LGALS12	4.22188	2.16762	0.396941	5.4608	4.73996e-08	2.06246e-05
ARL4D	56.4685	0.823272	0.153105	5.37718	7.56625e-08	3.13911e-05
C20orf56	831.691	-1.583	0.294197	-5.38075	7.4175e-08	3.13911e-05
ZBED2	26.5435	1.48634	0.276964	5.36655	8.02568e-08	3.25405e-05
LAMC2	4658.38	0.738154	0.137703	5.36047	8.30075e-08	3.29079e-05
CALB2	79.0057	1.71023	0.319944	5.34541	9.0212e-08	3.49866e-05
IL1RAP	187.048	0.531903	0.0999519	5.32159	1.02866e-07	3.8232e-05
NPR3	17.5678	1.77088	0.332552	5.32511	1.00894e-07	3.8232e-05
RNF112	10.8581	1.02042	0.192178	5.30973	1.09786e-07	3.99709e-05
GPIHBP1	10.6396	1.34788	0.254072	5.30511	1.12606e-07	4.00929e-05
NGF	5.89792	1.0906	0.205701	5.30188	1.14615e-07	4.00929e-05
KRT17	579.91	1.51646	0.2863	5.29676	1.17873e-07	4.04394e-05
FAM20B	1118.97	0.252592	0.0477235	5.29283	1.20439e-07	4.05401e-05
LCN15	192.458	-2.72077	0.517615	-5.25637	1.46928e-07	4.85406e-05
RETNLB	178.139	-2.01575	0.384879	-5.23735	1.62896e-07	5.28376e-05
HOXC4	12.4583	1.261	0.241914	5.21259	1.86221e-07	5.93246e-05
LRAT	2.79432	1.68822	0.324682	5.19963	1.99684e-07	6.24976e-05
NEURL	206.382	-1.46279	0.282051	-5.18626	2.14564e-07	6.5997e-05
CNTN1	12.1549	1.85127	0.3574	5.17983	2.22088e-07	6.60341e-05
LOC93429	3.99621	1.50283	0.290054	5.18119	2.20474e-07	6.60341e-05
HAL	5.34162	1.1362	0.220374	5.15578	2.52582e-07	7.38698e-05
SCEL	64.8124	2.1228	0.413523	5.13346	2.84464e-07	8.18523e-05
CD109	422.651	1.33556	0.260463	5.12766	2.93367e-07	8.30704e-05
L1CAM	304.837	1.61776	0.31568	5.1247	2.9801e-07	8.30704e-05
SERPINE1	1213.65	1.14587	0.223825	5.1195	3.06345e-07	8.40798e-05
KCNAB1	23.3183	0.735653	0.144164	5.10289	3.34498e-07	9.04157e-05
MGC72080	155.384	-0.666698	0.130793	-5.09734	3.44462e-07	9.17193e-05
TSIX	136.276	-2.72378	0.535714	-5.08439	3.68805e-07	9.67571e-05
CCL14	64.9211	1.19822	0.2365	5.06647	4.0526e-07	0.000100415
RANBP3L	1.64721	1.95517	0.385833	5.0674	4.03284e-07	0.000100415
SPOCD1	59.4268	0.893487	0.176197	5.07097	3.95802e-07	0.000100415
WNT10A	63.1511	1.25154	0.246777	5.07155	3.94586e-07	0.000100415
NEK7	1027.49	0.399665	0.0793563	5.03633	4.74536e-07	0.000114402
SFTPA1	1.67212	4.04418	0.802735	5.038	4.70427e-07	0.000114402
KIF19	30.4056	-1.61675	0.321593	-5.02732	4.97387e-07	0.000118312
KIAA1324	2547.65	-1.13432	0.22624	-5.01378	5.33724e-07	0.000125285
LINC01140	15.4771	1.06297	0.212879	4.9933	5.93573e-07	0.000137524
ADIPOQ	65.5869	4.32205	0.869395	4.97133	6.64949e-07	0.000147914
GAS1	154.953	1.3078	0.263171	4.96941	6.71584e-07	0.000147914
GIF	46.7964	-2.05966	0.414179	-4.97287	6.59681e-07	0.000147914
GRIN2A	3.40188	1.64214	0.330357	4.97079	6.66812e-07	0.000147914
HOXC5	5.1985	1.6749	0.337406	4.96407	6.90326e-07	0.000150188
CECR7	4.19356	1.56453	0.315653	4.95649	7.17762e-07	0.000154276
LETM2	35.2488	0.898945	0.181698	4.94745	7.51901e-07	0.000159689
MAP2	31.6393	0.975023	0.197429	4.93861	7.86815e-07	0.000163218
PLXNB3	88.4296	1.35043	0.273321	4.94083	7.77898e-07	0.000163218
CRLF1	10.9473	1.33092	0.270305	4.92377	8.48918e-07	0.000174077
SERPINA6	57.093	-1.75731	0.358837	-4.89724	9.71904e-07	0.00019632
SLITRK6	307.13	-1.92517	0.393235	-4.89573	9.79398e-07	0.00019632
MAOB	198.058	1.25388	0.258141	4.85733	1.18977e-06	0.000233248
SEMA3D	22.4147	1.39174	0.286513	4.85749	1.18882e-06	0.000233248
APCDD1L	11.6935	1.53483	0.316388	4.85112	1.22768e-06	0.000235708
CAV1	903.194	0.806421	0.16624	4.85094	1.22875e-06	0.000235708
FGF2	101.01	0.996385	0.20583	4.84081	1.2931e-06	0.000239416
FRMD6	317.246	0.912217	0.188403	4.84183	1.2865e-06	0.000239416
VENTX	60.4635	-1.56946	0.324303	-4.83949	1.30176e-06	0.000239416
ZNF365	10.0572	1.30752	0.270123	4.84045	1.29549e-06	0.000239416
AKR1C1	153.048	0.975	0.201752	4.83267	1.34715e-06	0.000240332
C20orf103	34.6196	1.25868	0.26044	4.83292	1.34545e-06	0.000240332
SPINK4	2072.86	-2.07538	0.429445	-4.83272	1.34683e-06	0.000240332
ABCC9	71.4877	1.04826	0.217253	4.82507	1.39957e-06	0.000247211
LOC100126784	7.85112	1.17075	0.243423	4.80952	1.51293e-06	0.000264615
ADAM8	314.472	0.859678	0.178956	4.80385	1.55643e-06	0.000266988
ME3	382.29	-0.532937	0.110902	-4.80548	1.54382e-06	0.000266988
KCNA6	34.5043	-1.30633	0.272893	-4.78698	1.69312e-06	0.00028506
TLL1	14.074	1.28598	0.268646	4.7869	1.69374e-06	0.00028506
LYPD3	90.7854	1.0369	0.216714	4.78465	1.71284e-06	0.000285579
C14orf34	8.32262	1.46495	0.306912	4.77319	1.81335e-06	0.000299538
C2CD4B	115.189	-1.14298	0.240132	-4.75978	1.93803e-06	0.000317197
APOB	12.5927	2.09221	0.439873	4.7564	1.97076e-06	0.000319119
LYST	287.052	0.472867	0.0994835	4.75322	2.00201e-06	0.000319119
PDLIM7	1013.17	0.58309	0.122676	4.75308	2.00344e-06	0.000319119
CLDN11	36.7154	1.1531	0.243305	4.73933	2.14422e-06	0.000338521
CAV2	426.835	0.838949	0.177418	4.72865	2.26021e-06	0.000353703
NGLY1	661.446	-0.237661	0.05038	-4.71737	2.38909e-06	0.00037062
PIAS3	430.189	0.404546	0.0857924	4.71541	2.41222e-06	0.000370983
RPL10L	4.70539	-1.61242	0.342362	-4.70968	2.481e-06	0.0003783
MGAT5B	2.68688	1.22187	0.259702	4.70489	2.54006e-06	0.000384023
NGFR	72.6756	1.25069	0.266198	4.69835	2.62275e-06	0.000393192
AQP5	113.328	2.21359	0.472125	4.68856	2.75135e-06	0.000409033
CYP1B1	178.014	1.33888	0.28618	4.67844	2.89063e-06	0.000426189
ADAM19	874.538	0.704801	0.15085	4.6722	2.97989e-06	0.000430283
CDO1	11.5714	1.24942	0.267458	4.67145	2.99076e-06	0.000430283
IL20RB	27.9429	1.00223	0.214478	4.67289	2.96993e-06	0.000430283
C15orf52	359.135	0.664199	0.142237	4.66968	3.01676e-06	0.000430552
AQPEP	2.57374	1.34228	0.287819	4.66361	3.10708e-06	0.000438244
LRRC8A	1805.87	0.42729	0.0916498	4.6622	3.12852e-06	0.000438244
PALM2-AKAP2	757.245	0.547597	0.117481	4.66116	3.14435e-06	0.000438244
AHNAK2	1039.96	1.03373	0.221865	4.65926	3.17343e-06	0.000438487
SEMA7A	255.553	0.861405	0.184999	4.65627	3.21983e-06	0.000438487
WWTR1	192.23	0.898142	0.192885	4.65635	3.21863e-06	0.000438487
GALNT14	9.34026	1.36674	0.293694	4.65362	3.26158e-06	0.000440808
RAET1G	11.0066	0.880789	0.18979	4.64087	3.46942e-06	0.000465372
KCNIP2	20.5358	0.825721	0.178429	4.62772	3.69713e-06	0.000485842
SNCG	40.8407	1.03208	0.222897	4.63027	3.65182e-06	0.000485842
ZFHX4	56.4049	1.15798	0.250246	4.62735	3.70373e-06	0.000485842
ASRGL1	399.972	-0.863258	0.186758	-4.62232	3.79463e-06	0.000494133
ANGPTL4	183.099	0.956074	0.206918	4.62054	3.82746e-06	0.000494796
TOR1AIP1	962.167	0.31932	0.0692377	4.61193	3.98941e-06	0.000512022
KLK15	16.5723	-1.24773	0.270884	-4.60613	4.10226e-06	0.000522745
CKM	5.33689	-1.24824	0.271604	-4.59579	4.31115e-06	0.000545467
ADH1B	175.698	1.8649	0.405942	4.594	4.34831e-06	0.000546295
PALMD	95.5858	0.845866	0.184276	4.59021	4.42796e-06	0.000552411
REP15	130.865	-1.36773	0.300653	-4.54919	5.38525e-06	0.000667172
RAB26	59.14	-1.25407	0.275836	-4.54642	5.45655e-06	0.000671343
MYCL1	445.853	-0.529827	0.116631	-4.54278	5.55185e-06	0.00067839
FGFBP2	3.70342	1.14577	0.252435	4.53887	5.65568e-06	0.000686376
AKAP12	737.929	1.06615	0.235249	4.53201	5.84257e-06	0.000690871
ATP2B4	1401.54	0.661964	0.146006	4.53382	5.79259e-06	0.000690871
S100A4	1574.94	0.84996	0.187497	4.5332	5.80975e-06	0.000690871
SCARF1	124.903	0.569795	0.125732	4.53183	5.84761e-06	0.000690871
ELK3	299.806	0.554894	0.122643	4.52448	6.05451e-06	0.000710608
BGN	6629	0.855407	0.189192	4.52136	6.14428e-06	0.000713839
IDS	2071.15	0.448175	0.0992166	4.51714	6.26802e-06	0.000713839
JAZF1	130.435	0.579076	0.128165	4.51821	6.23653e-06	0.000713839
KRT6A	111.034	2.03117	0.449337	4.52038	6.17293e-06	0.000713839
PADI1	43.7536	1.09377	0.242164	4.51667	6.28211e-06	0.000713839
CHST15	319.357	0.778665	0.17279	4.50643	6.59281e-06	0.0007282
LOXL4	37.2777	0.907295	0.201155	4.51043	6.46966e-06	0.0007282
LRRC26	53.4562	-1.41305	0.31358	-4.50619	6.60011e-06	0.0007282
MFI2	703.018	0.857679	0.19035	4.50579	6.61258e-06	0.0007282
TSC22D3	1054.93	0.641615	0.142392	4.50599	6.60648e-06	0.0007282
KIAA0040	975.939	0.484501	0.107637	4.50127	6.75495e-06	0.000739314
KIAA1949	1041.99	0.549069	0.122073	4.49788	6.86332e-06	0.000742305
PPP1R12B	1339.82	0.793998	0.17653	4.49782	6.86548e-06	0.000742305
ANXA8L2	10.8929	1.79558	0.399602	4.49342	7.00893e-06	0.000753249
PABPC4L	10.9436	0.806867	0.179626	4.49192	7.05847e-06	0.000754031
LOX	388.712	0.843558	0.187895	4.48952	7.13839e-06	0.000758029
ADAMTS16	38.7889	1.29102	0.28831	4.47787	7.53905e-06	0.00078653
HEY1	105.176	0.488759	0.109119	4.47912	7.49522e-06	0.00078653
RBM15B	2088.68	-0.229349	0.0512018	-4.47931	7.48862e-06	0.00078653
MLLT11	59.78	0.649492	0.145143	4.47485	7.64656e-06	0.000793108
CNTNAP1	204.211	0.858852	0.192236	4.46769	7.9069e-06	0.000810684
ITGA3	3080.1	0.59	0.13203	4.46867	7.87079e-06	0.000810684
ZNF532	493.661	0.633749	0.141987	4.46344	8.0653e-06	0.0008222
MATN3	93.2487	1.2179	0.273038	4.46056	8.17475e-06	0.000828623
SNAI2	145.709	0.734359	0.164949	4.45205	8.50556e-06	0.000857283
COL6A6	4.2237	1.4724	0.331284	4.44454	8.80817e-06	0.000882796
CEP170	407.371	0.529856	0.119356	4.4393	9.02538e-06	0.000899513
REPIN1	4471.05	-0.327364	0.0737856	-4.4367	9.13502e-06	0.000905382
SOHLH2	1.88803	2.23286	0.503716	4.43277	9.30294e-06	0.000916931
IP6K2	1589.18	-0.301466	0.068044	-4.43046	9.4034e-06	0.000921739
HIST2H2BF	27.2371	0.697613	0.157663	4.4247	9.65784e-06	0.000941508
KLK3	18.5207	-1.7399	0.393363	-4.42313	9.72812e-06	0.000943204
GJA1	588.334	0.642287	0.145288	4.42078	9.83442e-06	0.000948357
TGFB3	260.095	0.97502	0.220732	4.41721	9.99813e-06	0.00095896
IGFBP6	173.746	0.840902	0.190478	4.41469	1.01156e-05	0.000965039
TOE1	341.584	-0.263087	0.0596677	-4.4092	1.03755e-05	0.000984572
ORM1	11.3903	-1.9974	0.453455	-4.40486	1.05854e-05	0.000999176
COL5A1	6068.57	0.777644	0.176686	4.40127	1.07617e-05	0.00101047
CCDC125	320.179	-0.346356	0.0787519	-4.39807	1.0922e-05	0.00101491
LDOC1	60.3731	0.715644	0.16276	4.39692	1.09797e-05	0.00101491
PLAU	1530.06	0.741466	0.168591	4.39803	1.0924e-05	0.00101491
KYNU	95.383	0.965718	0.219809	4.39344	1.1157e-05	0.00102599
CHST1	55.2898	0.692145	0.15772	4.38843	1.1417e-05	0.001032
DACT3	94.3602	0.885931	0.201878	4.38846	1.14158e-05	0.001032
LRFN2	10.1951	-1.79774	0.409721	-4.38773	1.14538e-05	0.001032
PDE1B	37.5619	0.909397	0.20716	4.38983	1.13442e-05	0.001032
MMACHC	239.068	-0.370486	0.0845195	-4.38343	1.16823e-05	0.0010473
CILP	150.057	1.449	0.330693	4.3817	1.17759e-05	0.00105041
RHBDL3	18.3561	-1.30218	0.297264	-4.38054	1.18386e-05	0.00105075
P4HTM	808.408	-0.312157	0.0712814	-4.37922	1.19106e-05	0.0010519
EBF3	17.8734	0.896883	0.204973	4.37561	1.21094e-05	0.00105898
GADD45B	452.914	0.529476	0.120985	4.37636	1.20675e-05	0.00105898
FLNA	14185	0.745777	0.17052	4.37356	1.22237e-05	0.00106376
PXDN	1456.33	0.702954	0.161132	4.3626	1.28527e-05	0.00111307
DNPEP	2454.1	-0.257867	0.0591272	-4.36122	1.29341e-05	0.00111471
PARS2	211.119	-0.307203	0.0704895	-4.35814	1.31171e-05	0.00112504
IFRD2	1778.82	-0.298821	0.0686986	-4.34975	1.36295e-05	0.00115786
KCNE4	128.365	0.769877	0.176989	4.34986	1.36223e-05	0.00115786
PRELP	489.002	1.18569	0.272838	4.34574	1.38806e-05	0.00117065
PRKRIR	1413.43	-0.284095	0.0653805	-4.34526	1.39113e-05	0.00117065
MUC21	1.18582	2.3516	0.541746	4.34079	1.41974e-05	0.00118356
STXBP5L	2.48581	1.14394	0.263481	4.34166	1.41412e-05	0.00118356
CD300LG	2.14283	1.98117	0.457122	4.33401	1.46415e-05	0.00121451
RSPO3	69.2156	1.08402	0.250174	4.33306	1.47049e-05	0.00121451
ENPP2	362.892	0.904556	0.209086	4.32623	1.51683e-05	0.00124701
NPR1	69.8961	0.764084	0.176974	4.31749	1.57816e-05	0.00129148
ATP6V0A4	3.59485	2.10781	0.488325	4.31641	1.58587e-05	0.00129187
SLC6A1	18.6811	0.691305	0.160216	4.31482	1.59734e-05	0.0012953
LINC00924	6.25454	1.16445	0.270153	4.31035	1.62994e-05	0.00131575
LOC728392	45.7015	0.688041	0.159977	4.30088	1.70123e-05	0.00136483
XIRP1	16.6727	1.0872	0.252822	4.30025	1.70604e-05	0.00136483
EXTL1	2.61679	1.139	0.264985	4.29836	1.72068e-05	0.00136884
UBTD1	163.381	0.482089	0.112176	4.29762	1.7264e-05	0.00136884
FLNC	1140.88	1.00841	0.235057	4.29007	1.78617e-05	0.00139552
KCTD16	10.8609	-1.44646	0.337002	-4.29215	1.7695e-05	0.00139552
NAV1	662.386	0.58642	0.136713	4.28943	1.79133e-05	0.00139552
SELENBP1	5549.09	-0.871076	0.203017	-4.29066	1.7814e-05	0.00139552
OPRL1	15.9081	0.740243	0.172749	4.28507	1.82685e-05	0.00141608
VAT1	2017.57	0.432209	0.100883	4.28425	1.8336e-05	0.00141608
PCDHB4	33.394	0.861883	0.201284	4.28192	1.85285e-05	0.00142477
TRPT1	442.358	-0.351087	0.0820792	-4.27742	1.89069e-05	0.00144763
PTGIS	248.907	1.20657	0.282408	4.27243	1.93354e-05	0.00146924
SDPR	174.169	0.859909	0.201279	4.27222	1.93538e-05	0.00146924
NR1D1	629.702	0.459838	0.107699	4.26966	1.9577e-05	0.00147989
MSN	3493.3	0.595218	0.139517	4.26627	1.98769e-05	0.00149622
FZD9	16.618	-1.2287	0.288375	-4.26076	2.03732e-05	0.00152714
KCNT2	5.3234	0.938581	0.220615	4.25438	2.0963e-05	0.00156477
APOA2	3.84731	2.47863	0.583546	4.24754	2.16135e-05	0.0016066
SLC25A48	8.30398	-1.24546	0.293353	-4.2456	2.18011e-05	0.00161383
ITPRIP	554.44	0.443212	0.104499	4.24129	2.22241e-05	0.00163834
STX6	990.084	0.197671	0.0466332	4.23885	2.24667e-05	0.00164941
STIM1	1028.53	0.251346	0.0593137	4.23758	2.25946e-05	0.001652
LOXL1	286.787	0.667852	0.158238	4.22057	2.4369e-05	0.00177258
STARD10	3542.47	-0.427333	0.101266	-4.21989	2.44425e-05	0.00177258
ATP7A	335.145	0.362	0.0859543	4.21154	2.53634e-05	0.00181614
KLHL4	11.0291	0.977982	0.232134	4.21301	2.51989e-05	0.00181614
ODC1	4434.33	-0.367427	0.0872588	-4.21077	2.54504e-05	0.00181614
SLITRK4	3.92638	1.47499	0.350156	4.21239	2.52682e-05	0.00181614
DIRAS2	2.95451	1.42333	0.338245	4.20797	2.57678e-05	0.00183146
KRT6B	492.715	1.5721	0.373959	4.20393	2.62321e-05	0.00184973
SRPX	102.308	0.854858	0.203309	4.20473	2.61397e-05	0.00184973
DNAJB5	113.644	0.72017	0.171385	4.20205	2.64505e-05	0.0018505
PRND	13.0733	1.25556	0.298757	4.20262	2.63845e-05	0.0018505
PCDHB5	17.6312	0.842517	0.20057	4.20061	2.66195e-05	0.00185505
GPR137B	301.476	0.3695	0.0880132	4.19824	2.69e-05	0.00186344
HOMER2	14.1779	1.24371	0.296276	4.19783	2.69488e-05	0.00186344
GPR146	44.4813	0.50437	0.120203	4.19597	2.71702e-05	0.00186659
NME6	226.538	-0.2264	0.0539601	-4.1957	2.72036e-05	0.00186659
INS-IGF2	7.0461	-2.48728	0.593065	-4.19395	2.74141e-05	0.00187382
SLC4A3	48.6214	1.01061	0.241041	4.19268	2.75676e-05	0.00187712
GULP1	201.519	0.845604	0.201834	4.18961	2.79437e-05	0.0018955
ZNF25	116.733	0.367076	0.0876439	4.18827	2.81092e-05	0.0018995
CRABP2	177.072	1.0589	0.252901	4.18703	2.82632e-05	0.0019027
KLK1	542.925	-0.958554	0.22906	-4.18472	2.85514e-05	0.00191488
NRP1	879.208	0.653517	0.156235	4.1829	2.87808e-05	0.00192303
GNA13	1565.84	0.242854	0.058099	4.18	2.91511e-05	0.00193329
WFDC2	919.021	-1.28854	0.308239	-4.18032	2.91105e-05	0.00193329
ALPL	87.0098	0.718338	0.172094	4.17411	2.99158e-05	0.0019483
GDF6	8.00408	1.19745	0.286879	4.17405	2.99234e-05	0.0019483
HSD3B2	7.45834	1.88085	0.45036	4.17632	2.96261e-05	0.0019483
SPRR2A	14.2877	2.35603	0.564327	4.17494	2.98058e-05	0.0019483
SPRR3	11.7628	2.40284	0.575381	4.17608	2.96573e-05	0.0019483
AKR1C2	116.555	0.905069	0.216927	4.17223	3.01636e-05	0.0019568
JAGN1	962.668	-0.280106	0.0671526	-4.17118	3.03027e-05	0.00195869
CIDEC	46.7195	1.15607	0.277258	4.16965	3.05061e-05	0.00196326
TNS1	2245.82	0.888898	0.213216	4.169	3.05933e-05	0.00196326
COL13A1	40.1019	0.75317	0.180763	4.16661	3.09161e-05	0.00197686
RGMB	1196.85	-0.699949	0.168049	-4.16516	3.1114e-05	0.00197747
SLC35F3	1.09585	1.51359	0.363415	4.16491	3.11474e-05	0.00197747
LRRTM1	13.4235	1.64566	0.395333	4.16273	3.14471e-05	0.0019867
SYNPO2	1155.88	1.16835	0.280703	4.16223	3.15154e-05	0.0019867
ECM1	1030.05	0.70445	0.169365	4.15935	3.19148e-05	0.00200477
FHDC1	610.68	-0.538624	0.129522	-4.15855	3.20268e-05	0.00200477
HTRA1	1340.29	0.676665	0.162802	4.15637	3.23344e-05	0.00201694
KCNK3	14.0275	1.22559	0.294951	4.15525	3.24932e-05	0.00201979
NRG3	1.05204	1.34535	0.324092	4.15114	3.30817e-05	0.00204723
XBP1	5452.13	-0.410612	0.0989289	-4.15057	3.31642e-05	0.00204723
BHMT2	14.2092	1.05454	0.254156	4.14918	3.33669e-05	0.00205264
CPA4	5.14061	1.12115	0.27052	4.14444	3.40644e-05	0.00208835
MMP14	6985.12	0.577876	0.139481	4.14303	3.4274e-05	0.002094
CLCA1	3753.77	-1.97648	0.477305	-4.14093	3.45908e-05	0.00210614
CRYAB	211.791	0.867277	0.209507	4.13962	3.47888e-05	0.00211099
CHST11	95.8753	0.712037	0.172048	4.13858	3.49457e-05	0.00211333
LPGAT1	2035.56	0.371049	0.0896754	4.13769	3.50824e-05	0.00211443
L1TD1	736.828	-1.68306	0.407308	-4.13217	3.59355e-05	0.00215855
MFGE8	1646.85	0.592577	0.143556	4.12784	3.66191e-05	0.0021849
SLC9A6	442.707	0.247882	0.0600502	4.12792	3.66062e-05	0.0021849
SYNPO2L	1.94869	1.0487	0.254241	4.12482	3.71018e-05	0.00220632
KIAA2022	5.10454	1.25769	0.305023	4.12326	3.73552e-05	0.00221401
HRASLS5	14.9123	1.32567	0.321583	4.12232	3.75083e-05	0.00221572
MAP1B	306.798	0.752644	0.182652	4.12064	3.77822e-05	0.00221953
PTH1R	6.94096	1.02059	0.247692	4.1204	3.78216e-05	0.00221953
ATP6V1B1	6.47026	1.06141	0.257647	4.1196	3.79523e-05	0.0022199
HEY2	34.7066	0.570633	0.138628	4.1163	3.85003e-05	0.00224459
EHD2	1047.17	0.659145	0.16035	4.11065	3.94542e-05	0.00228712
STAC2	2.67275	1.18714	0.288809	4.11047	3.94862e-05	0.00228712
LOC400043	20.5073	0.74904	0.182273	4.10944	3.96628e-05	0.00228992
C1orf95	23.362	1.50994	0.367536	4.10827	3.98632e-05	0.00229406
QARS1	5857.48	-0.286202	0.0697729	-4.1019	4.09764e-05	0.00235055
AOC3	675.577	0.888167	0.216708	4.09844	4.1594e-05	0.00237833
SLC25A26	466.592	-0.295439	0.0722119	-4.09128	4.28999e-05	0.00244516
C17orf60	8.0222	0.817567	0.200028	4.08727	4.36477e-05	0.00247381
TGFA	524.805	0.496855	0.121567	4.0871	4.36799e-05	0.00247381
TNFRSF11B	434.816	1.01485	0.248383	4.08583	4.39204e-05	0.00247956
SFXN3	1090.76	0.361379	0.0885221	4.08236	4.45804e-05	0.00250888
DNAJC30	331.484	-0.316161	0.0775796	-4.07531	4.59529e-05	0.00257799
HEMK1	460.195	-0.318051	0.0780777	-4.07351	4.63091e-05	0.00258173
MGP	1457.39	0.984161	0.241595	4.07359	4.62934e-05	0.00258173
EXOC8	365.441	0.230029	0.0564919	4.0719	4.66313e-05	0.00258599
WDR44	372.699	0.331161	0.0813327	4.07168	4.66753e-05	0.00258599
CABP7	5.51339	-0.944184	0.231961	-4.07045	4.6922e-05	0.0025916
CHN2	657.687	-0.778101	0.191223	-4.06909	4.71981e-05	0.00259881
UQCRC1	5831.33	-0.345885	0.0850474	-4.06697	4.7628e-05	0.00261441
ABCA9	14.5092	1.1077	0.27247	4.0654	4.79511e-05	0.00261494
FAM129A	315.454	0.802194	0.197352	4.06478	4.80773e-05	0.00261494
VEGFC	69.5275	0.689994	0.169701	4.06595	4.78371e-05	0.00261494
MRAS	188.954	0.687468	0.169191	4.06327	4.83906e-05	0.00262398
PKNOX2	9.52748	0.915268	0.225304	4.06237	4.85779e-05	0.00262615
C10orf10	792.364	0.716259	0.176361	4.06133	4.87936e-05	0.00262901
TPSG1	104.768	-1.43353	0.353025	-4.0607	4.89255e-05	0.00262901
MFAP5	173.82	1.12939	0.278296	4.05824	4.9443e-05	0.00264884
NOX4	56.3593	0.912079	0.225018	4.05336	5.04863e-05	0.00269663
GDF5	5.48798	1.51375	0.37355	4.05233	5.07097e-05	0.00270048
COL9A2	286.488	-0.898354	0.222241	-4.04226	5.29392e-05	0.00281082
NRP2	695.003	0.699154	0.173	4.04135	5.31453e-05	0.00281339
ZNF385A	301.789	0.676241	0.167416	4.0393	5.36121e-05	0.0028297
COL2A1	8.65853	-1.29708	0.321225	-4.03792	5.39279e-05	0.00283797
ECM2	96.0036	0.83682	0.207717	4.02866	5.60951e-05	0.00293244
ERMN	13.8837	0.851003	0.211264	4.02816	5.6216e-05	0.00293244
PLCH2	103.078	0.97117	0.241028	4.02928	5.59474e-05	0.00293244
TREML2	31.6967	1.15212	0.286215	4.02535	5.68915e-05	0.00295902
RPS6KC1	283.623	0.279479	0.0694442	4.02452	5.70917e-05	0.0029608
HAS3	362.312	0.83928	0.208633	4.02277	5.75187e-05	0.0029743
ADAMTS18	6.5485	1.00391	0.249913	4.01704	5.89347e-05	0.00300206
ADCY7	496.379	0.469952	0.116967	4.01782	5.87384e-05	0.00300206
FMO2	27.4674	1.35324	0.336974	4.01584	5.92336e-05	0.00300206
GABRA4	14.9158	-1.54296	0.384101	-4.01707	5.89261e-05	0.00300206
SLC38A3	21.4637	-1.54823	0.385344	-4.0178	5.87445e-05	0.00300206
SLC39A6	914.94	0.392707	0.097789	4.01587	5.92278e-05	0.00300206
ZNF385D	5.05223	1.17444	0.292234	4.01883	5.84869e-05	0.00300206
SPIRE1	302.915	0.633783	0.157869	4.0146	5.95464e-05	0.00300937
RAB6B	95.8871	0.697698	0.173941	4.01113	6.04297e-05	0.00304538
CLDN5	134.848	0.742199	0.185109	4.00951	6.08439e-05	0.00305762
NTN1	116.432	0.780743	0.194934	4.00517	6.19721e-05	0.00310557
KLC3	29.1824	0.986474	0.246366	4.00409	6.22562e-05	0.00311107
CCDC8	80.3782	0.759742	0.189855	4.00169	6.2892e-05	0.00313406
CREG2	7.65919	1.42604	0.356568	3.99935	6.35179e-05	0.0031402
GGT5	489.678	0.682815	0.170706	3.99994	6.33597e-05	0.0031402
KLHDC8A	13.1994	0.511365	0.127865	3.99925	6.35434e-05	0.0031402
CD274	30.241	0.914239	0.228829	3.9953	6.46124e-05	0.00318421
FAM127C	101.717	0.578559	0.144899	3.99284	6.52859e-05	0.00320854
AMZ1	5.5703	0.923475	0.231448	3.99	6.60747e-05	0.00321395
C1orf109	378.05	-0.25469	0.0638168	-3.99095	6.58092e-05	0.00321395
NECAB1	19.7245	0.852292	0.213593	3.99027	6.59993e-05	0.00321395
POPDC2	44.8165	0.829171	0.20782	3.98985	6.61165e-05	0.00321395
CLIP4	75.8991	0.803234	0.201565	3.98499	6.74821e-05	0.00325972
POC1A	406.039	-0.419002	0.105157	-3.98456	6.76063e-05	0.00325972
RPSAP9	43.6626	-0.415172	0.10419	-3.98475	6.75519e-05	0.00325972
GADD45G	163.43	-0.667023	0.16743	-3.98388	6.77985e-05	0.00326018
CHDH	1143.86	-0.449795	0.112923	-3.98318	6.79989e-05	0.00326102
PALM2AKAP2_1	504.166	0.560433	0.140789	3.98066	6.87231e-05	0.00326939
COL1A1	59244.2	0.818743	0.205669	3.98088	6.86609e-05	0.00326939
SARS	3190.67	-0.264009	0.0663029	-3.98186	6.83774e-05	0.00326939
ZFPM2	39.6105	0.822264	0.20664	3.9792	6.91465e-05	0.00328078
PIP4K2A	464.73	0.336488	0.0845787	3.9784	6.938e-05	0.00328313
FGGY	581.963	-0.987755	0.248557	-3.97395	7.06891e-05	0.00333623
BEND6	12.7863	0.902855	0.22728	3.97244	7.11407e-05	0.00334868
ALPP	19.9016	1.74513	0.439442	3.97124	7.15005e-05	0.00335676
KCNA1	1.70367	1.63	0.4111	3.96497	7.3405e-05	0.00343713
DEGS1	831.305	0.372193	0.0939652	3.96096	7.46487e-05	0.00348621
PRICKLE1	80.9439	0.830759	0.210001	3.95597	7.62242e-05	0.0035505
ABHD11	1971.75	-0.400406	0.101314	-3.95211	7.74637e-05	0.00359883
CFL2	239.116	0.600922	0.152218	3.94776	7.88851e-05	0.00361045
INHBA	265.98	0.881804	0.22328	3.94931	7.83758e-05	0.00361045
ITPKB	555.659	0.32177	0.0814959	3.9483	7.87081e-05	0.00361045
KLRG2	11.7942	-1.82252	0.461747	-3.94702	7.91304e-05	0.00361045
LATS2	391.881	0.492307	0.124616	3.95059	7.79599e-05	0.00361045
PTPN14	105.339	0.469379	0.118894	3.94789	7.88429e-05	0.00361045
SLC39A10	747.142	0.358765	0.0908852	3.94745	7.89868e-05	0.00361045
GLI3	98.2502	0.848523	0.215298	3.94115	8.10915e-05	0.00369049
TNNT2	10.2872	1.23387	0.313132	3.94043	8.13371e-05	0.00369225
COL5A2	4277.18	0.724117	0.184441	3.92601	8.6365e-05	0.00391054
SHC1	2671.29	0.220643	0.0562868	3.91998	8.85556e-05	0.00399957
ALDH1L2	169.188	0.742327	0.189492	3.91747	8.94849e-05	0.00402169
GJA3	13.6952	1.12414	0.286958	3.91744	8.94961e-05	0.00402169
NDUFAF3	1037.21	-0.294946	0.0753143	-3.9162	8.99565e-05	0.00403222
FHL1	578.444	0.837739	0.214061	3.91356	9.09457e-05	0.00406635
MMP13	55.6077	1.3801	0.352972	3.90994	9.23189e-05	0.00411742
ACSL1	950.332	0.469965	0.120311	3.90626	9.3737e-05	0.00417025
CBFA2T3	157.418	-1.13636	0.291029	-3.90462	9.43748e-05	0.00417778
XPR1	793.183	0.267193	0.0684216	3.90509	9.41884e-05	0.00417778
ZNF620	64.659	-0.344655	0.0883458	-3.90121	9.57142e-05	0.00422659
PTPRM	331.476	0.547192	0.140319	3.89964	9.63369e-05	0.00424358
S1PR3	284.889	0.628664	0.161285	3.89784	9.70564e-05	0.00426474
ADD2	6.90877	1.16711	0.299734	3.89381	9.86826e-05	0.00427722
CCDC80	944.921	0.897987	0.230695	3.89253	9.92038e-05	0.00427722
CD177	186.938	1.4253	0.365956	3.89473	9.83074e-05	0.00427722
COL22A1	27.7933	0.91095	0.233967	3.89349	9.88117e-05	0.00427722
CYP19A1	6.30313	0.825653	0.212119	3.8924	9.92583e-05	0.00427722
FAM43B	4.83254	1.02503	0.263288	3.89318	9.89389e-05	0.00427722
GPX3	702.234	0.83674	0.214781	3.89578	9.78834e-05	0.00427722
PCCA	1431.58	-0.82875	0.212807	-3.89436	9.84565e-05	0.00427722
CSPG4	545.656	0.636833	0.163654	3.89133	9.96983e-05	0.00428582
DHRS9	284.311	1.24109	0.319189	3.88828	0.000100958	0.00432955
AGAP11	11.6342	0.793134	0.20409	3.88619	0.000101829	0.00433739
COL1A2	38172.3	0.764156	0.19675	3.8839	0.000102794	0.00433739
EFHA2	11.0313	0.743329	0.191368	3.88429	0.000102631	0.00433739
IGFBP1	12.2525	1.76317	0.453934	3.88419	0.00010267	0.00433739
KRT79	0.525496	2.01997	0.520144	3.88349	0.000102969	0.00433739
POSTN	4327.83	0.902965	0.232417	3.8851	0.000102286	0.00433739
RASD1	231.703	-1.03028	0.265316	-3.88321	0.000103086	0.00433739
SERPINA5	20.9662	0.951858	0.245115	3.88331	0.000103043	0.00433739
BCAT1	239.846	0.753115	0.194045	3.88114	0.000103969	0.00436425
CDH2	51.1171	0.942821	0.24298	3.88025	0.00010435	0.00436998
BARX1	7.71816	1.57628	0.406369	3.87895	0.00010491	0.00438313
GJB2	1187.49	0.533182	0.137543	3.87646	0.000105988	0.00441781
DDX28	430.489	-0.274083	0.0707194	-3.87564	0.000106345	0.00442237
POMC	6.19766	0.813834	0.210102	3.87353	0.000107271	0.00444416
SLC2A1	5275.58	0.635448	0.164058	3.87331	0.000107367	0.00444416
HP	6.49646	1.40812	0.363624	3.87247	0.000107738	0.00444917
LARS2	943.716	-0.293564	0.0758522	-3.87021	0.00010874	0.00448019
COL3A1	40076.5	0.771681	0.199621	3.86574	0.000110754	0.00455265
IGF1	87.3114	1.05999	0.274477	3.86187	0.000112522	0.00460875
VCAN	2751.81	0.75691	0.196008	3.86162	0.000112635	0.00460875
C3orf75	404.349	-0.244429	0.0633147	-3.86053	0.00011314	0.00461881
CMC1	289.263	-0.308361	0.0798943	-3.85962	0.000113564	0.00462554
LINC00882	0.583612	1.23486	0.319993	3.85903	0.000113839	0.00462619
PLCXD3	4.46069	1.46806	0.380544	3.85778	0.000114421	0.00463925
LRRN2	71.6096	0.908187	0.235607	3.85467	0.000115884	0.0046879
AP1S2	196.105	0.476594	0.12369	3.85313	0.000116617	0.00470053
HSPB8	225.087	0.93421	0.242469	3.85291	0.000116723	0.00470053
FAM171A2	15.0471	0.72055	0.18715	3.85013	0.000118055	0.0047018
ITIH3	9.38405	1.01041	0.262436	3.85014	0.000118053	0.0047018
JPH2	121.436	0.947068	0.245986	3.85009	0.000118072	0.0047018
MFSD3	535.389	-0.507895	0.131869	-3.85152	0.000117389	0.0047018
S100A2	240.929	0.959532	0.249116	3.85175	0.000117279	0.0047018
TRO	47.2618	0.614902	0.159836	3.84707	0.000119538	0.00474957
TG	187.144	-0.994106	0.258475	-3.84604	0.000120042	0.00475898
AMIGO2	567.583	0.676158	0.175976	3.84232	0.000121876	0.00480551
CLCN1	13.0775	1.06755	0.277862	3.84202	0.000122023	0.00480551
MYOZ3	7.27793	0.846176	0.220229	3.84225	0.000121911	0.00480551
FAM38B	42.3419	0.873663	0.227511	3.84009	0.000122989	0.00483288
CDC42SE1	1795.88	0.210295	0.0548459	3.83428	0.000125931	0.00491609
EPHB6	41.2657	0.847188	0.220951	3.83428	0.000125933	0.00491609
TNNI3K	4.49548	0.965344	0.251755	3.83446	0.000125841	0.00491609
PRNP	1476.81	0.488724	0.127562	3.83126	0.000127488	0.00496591
CDC73	883.68	0.21758	0.0568167	3.82951	0.0001284	0.00497967
RPSA	10500.2	-0.391566	0.102243	-3.82977	0.000128266	0.00497967
MAP4K4	1933.15	0.333687	0.08719	3.82713	0.000129648	0.00501718
NUDT8	271.81	-0.63213	0.165216	-3.82609	0.000130194	0.00502739
C4orf39	2.68186	1.02956	0.269206	3.82445	0.000131066	0.0050299
CACNA2D2	108.388	-1.03216	0.270109	-3.82129	0.000132757	0.0050299
CCBE1	12.4632	1.22109	0.319495	3.82195	0.000132402	0.0050299
CFH	630.774	0.730042	0.191074	3.82072	0.00013306	0.0050299
FARS2	224.612	-0.269495	0.0705454	-3.82017	0.00013336	0.0050299
GMDS	2725.4	-0.446994	0.117003	-3.82035	0.000133262	0.0050299
LAMB3	4128.72	0.429479	0.112322	3.82363	0.0001315	0.0050299
LIX1L	224.369	0.475139	0.124309	3.82224	0.000132247	0.0050299
MAFB	327.524	0.730131	0.191105	3.82057	0.000133144	0.0050299
TENM3-AS1	9.19741	1.23463	0.323179	3.82026	0.000133309	0.0050299
RAI14	716.354	0.47758	0.124993	3.82084	0.000132996	0.0050299
PSD	100.347	1.06904	0.279996	3.81805	0.000134513	0.00506269
LIPE	200.611	0.449654	0.11779	3.81742	0.000134854	0.00506485
CAPN2	4790.96	0.350926	0.0919594	3.81609	0.000135582	0.00507947
GNAI2	3643.53	0.325639	0.0853426	3.81567	0.000135813	0.00507947
GCAT	450.571	-0.490055	0.128478	-3.8143	0.000136569	0.00508642
ZNF781	6.97538	0.590344	0.154754	3.81473	0.00013633	0.00508642
C12orf53	10.4175	0.691465	0.181347	3.81294	0.000137326	0.00509627
FILIP1	38.8955	0.771678	0.202408	3.81249	0.000137575	0.00509627
GLYCTK	505.924	-0.441564	0.115842	-3.81177	0.000137976	0.00509627
KANK2	1183.43	0.468912	0.123008	3.81205	0.000137818	0.00509627
GMPPB	473.024	-0.31702	0.0832336	-3.80879	0.000139647	0.00514732
RFT1	658.498	-0.243171	0.0638796	-3.80671	0.000140828	0.00518016
LIMS3	2.49733	0.826699	0.217319	3.80409	0.000142327	0.00522451
FAM124B	15.6748	0.684349	0.18	3.80193	0.000143572	0.00523787
MUTYH	323.649	-0.340319	0.0895106	-3.802	0.000143532	0.00523787
PCDHGA12	26.7506	0.800388	0.210474	3.80278	0.000143079	0.00523787
AEBP1	5652.3	0.787689	0.207219	3.80124	0.000143976	0.00524094
PTGIR	33.1297	0.602674	0.158587	3.80027	0.000144537	0.00524094
TRIM67	3.94196	0.66975	0.176234	3.80035	0.000144492	0.00524094
PKP1	300.772	1.00825	0.265577	3.79647	0.000146773	0.00531123
CADM3	33.5	1.29383	0.340955	3.79471	0.000147819	0.00531931
IGFALS	24.13	-1.39486	0.367578	-3.79473	0.000147801	0.00531931
ZBTB20	5.18639	0.507377	0.133711	3.79458	0.000147891	0.00531931
NUDT11	14.5336	0.725528	0.191255	3.79351	0.00014853	0.00533154
SLC2A3	651.21	0.674455	0.177816	3.79299	0.000148845	0.00533211
AXL	550.279	0.648419	0.171093	3.78987	0.000150724	0.00538862
PDE2A	62.2106	0.714176	0.188479	3.78915	0.000151161	0.00539343
BEAN1	18.3289	0.915551	0.241999	3.78329	0.000154769	0.00545117
MAP6	29.2113	0.761279	0.201107	3.78544	0.000153439	0.00545117
MCC	123.89	0.609591	0.161104	3.78385	0.000154423	0.00545117
MYOM1	36.2257	0.856657	0.226433	3.78327	0.000154782	0.00545117
PRB2	1.10521	2.53504	0.670106	3.78305	0.000154918	0.00545117
SACS	243.303	0.472115	0.124735	3.78494	0.000153743	0.00545117
SOX11	20.4056	0.753895	0.199182	3.78495	0.000153742	0.00545117
KIAA1462	443.578	0.641928	0.169815	3.78017	0.000156724	0.00550386
ITGA5	1764.05	0.622931	0.164951	3.77646	0.000159071	0.00557528
COQ4	847.682	-0.358214	0.0948865	-3.77519	0.000159888	0.00558199
RPSAP58	12828.6	-0.343156	0.0908898	-3.77552	0.000159672	0.00558199
ACTR3B	253.247	-0.301114	0.0797841	-3.77411	0.000160583	0.0055953
HTR2B	24.4815	1.05873	0.280565	3.77357	0.000160931	0.0055965
ZNF460	25.6556	0.377066	0.0999437	3.77278	0.000161438	0.00560323
PEG3	28.1164	0.785542	0.208266	3.77181	0.000162065	0.00561407
EPHA10	290.749	-0.478353	0.12687	-3.77041	0.000162977	0.00563428
KCNS2	0.778287	1.32025	0.350203	3.76995	0.00016328	0.00563428
PDZD4	23.3467	0.848247	0.225154	3.76742	0.000164946	0.00566982
SLC6A14	408.916	1.24465	0.330338	3.76782	0.000164681	0.00566982
HOXC9	8.49086	1.16761	0.310107	3.7652	0.000166417	0.00569843
SPG20	203.578	0.657429	0.174585	3.76567	0.000166105	0.00569843
DRAIC	35.2144	-1.13829	0.302629	-3.76134	0.000169004	0.00577593
MSRB3	447.42	0.76516	0.203471	3.76053	0.000169551	0.00578354
LOXL2	1325.19	0.536095	0.14263	3.75864	0.000170837	0.0058163
ACTC1	31.3016	1.13458	0.302039	3.75641	0.000172366	0.00583849
C9orf47	2.66299	0.755995	0.201307	3.75543	0.000173044	0.00583849
DSTYK	370.004	0.2585	0.0688358	3.75531	0.000173126	0.00583849
SCARF2	195.181	0.68252	0.181724	3.75581	0.000172782	0.00583849
SLC37A4	1040.24	-0.282627	0.0752287	-3.7569	0.000172031	0.00583849
SGCG	0.824815	1.51304	0.403346	3.75123	0.000175971	0.00592324
COMP	546.195	1.30684	0.348496	3.74995	0.000176872	0.00593238
DCTPP1	1904.25	-0.334135	0.0891069	-3.74982	0.000176958	0.00593238
GRM4	7.90059	-1.34596	0.35902	-3.74899	0.000177545	0.00593238
HIVEP3	108.356	0.57446	0.153232	3.74896	0.000177572	0.00593238
ITGAV	2187.81	0.401826	0.107219	3.74772	0.000178448	0.00595049
PHYHIP	32.1331	0.807444	0.21563	3.74458	0.000180692	0.00601409
RAB38	36.2254	0.782404	0.209041	3.74282	0.000181969	0.00604531
IFI6	2139.23	0.799717	0.213747	3.74141	0.000182987	0.0060595
LHFP	317.375	0.569153	0.152127	3.74129	0.000183076	0.0060595
CXorf36	169.009	0.522899	0.139829	3.73957	0.000184335	0.00608679
PIK3AP1	595.661	0.618574	0.165428	3.73923	0.000184583	0.00608679
CALD1	4512.3	0.668829	0.178936	3.73781	0.000185631	0.00610966
LMOD1	651.662	0.948455	0.253777	3.73736	0.000185961	0.00610966
MCAT	468.181	-0.361016	0.0966808	-3.7341	0.000188386	0.00616663
MEX3B	48.4229	0.576927	0.154491	3.73437	0.000188189	0.00616663
MAPKAPK5	893.903	-0.210176	0.0563143	-3.7322	0.000189813	0.00620196
C6orf225	42.082	0.520637	0.139579	3.73006	0.000191436	0.00620947
CSGALNACT2	410.964	0.398787	0.106887	3.73093	0.000190777	0.00620947
FIGN	6.54495	0.832363	0.223126	3.73047	0.000191126	0.00620947
OXSM	265.375	-0.2576	0.0690362	-3.73137	0.000190443	0.00620947
GRIA3	3.14925	0.962417	0.258087	3.72903	0.000192216	0.00621267
SSC5D	322.953	0.838594	0.224909	3.72859	0.000192556	0.00621267
SVIL	1644.31	0.427755	0.114724	3.72856	0.000192579	0.00621267
PHLDB2	251.659	0.716723	0.192293	3.72723	0.000193593	0.00623411
FBXL7	111.499	0.585826	0.157356	3.72293	0.000196928	0.00633007
LRRC43	8.86245	-0.809729	0.217585	-3.72144	0.000198094	0.00634469
SPRR1B	9.87281	2.04466	0.549417	3.7215	0.000198042	0.00634469
PCYT1B	5.61729	1.03846	0.279096	3.72081	0.000198582	0.00634892
COLEC12	128.597	0.90303	0.242732	3.72027	0.000199009	0.00635119
C14orf180	1.59032	2.54564	0.684619	3.71833	0.000200548	0.00637693
KCNJ11	97.1405	-0.534027	0.143637	-3.7179	0.000200887	0.00637693
SYNM	829.874	1.11511	0.29992	3.71803	0.000200785	0.00637693
LMX1B	3.9373	1.60902	0.433065	3.71542	0.000202866	0.00642829
TIMP2	5037.54	0.653382	0.175902	3.71447	0.000203629	0.00644103
NSMCE4A	741.49	-0.249126	0.0671005	-3.71273	0.000205036	0.00646261
PYCRL	665.103	-0.468157	0.126093	-3.71278	0.000204996	0.00646261
APEH	3116.05	-0.272999	0.0735445	-3.71203	0.000205606	0.00646915
F5	250.356	1.1729	0.316184	3.70953	0.000207643	0.00650381
HCG4	4.62216	1.03392	0.278769	3.7089	0.000208166	0.00650381
HHIPL1	41.2685	0.67884	0.182997	3.70957	0.000207608	0.00650381
SLC25A38	906.263	-0.210179	0.0566627	-3.7093	0.000207832	0.00650381
SCG2	84.219	0.853857	0.230276	3.70796	0.000208932	0.00650533
TGFB1	786.652	0.553607	0.149303	3.70795	0.000208944	0.00650533
C16orf45	137.721	0.585562	0.158099	3.70377	0.000212418	0.00660198
ADAM12	545.573	0.901413	0.24348	3.70221	0.00021373	0.0066312
USH1G	1.70649	1.48747	0.401876	3.70133	0.000214474	0.00664274
DOCK9	1419.34	0.330883	0.0894723	3.69816	0.000217165	0.00670282
FMO1	11.1934	1.18484	0.32035	3.69859	0.000216804	0.00670282
ADH1A	2.26052	1.3861	0.375028	3.69598	0.000219041	0.00674903
TMEM45A	130.436	0.701117	0.189747	3.69502	0.00021987	0.00676291
LMO2	108.99	0.466448	0.126273	3.69396	0.000220788	0.00677945
EBF2	3.72165	1.15838	0.313628	3.6935	0.000221192	0.00678017
BEND3	285.62	-0.279529	0.0757112	-3.69204	0.000222462	0.00679792
LONRF2	17.9448	1.39867	0.378843	3.69196	0.000222533	0.00679792
DIRC3	1.93426	1.10248	0.298699	3.69095	0.000223419	0.0068017
SUSD4	9.43133	0.949715	0.25728	3.69137	0.000223048	0.0068017
DUBR	28.3078	0.577974	0.156803	3.686	0.000227811	0.00692358
MAMDC2	26.276	1.26444	0.343279	3.68341	0.000230135	0.00698233
ITGB3	119.884	0.668947	0.181774	3.68011	0.000233137	0.0070614
GNL3	2553.92	-0.239444	0.0651425	-3.6757	0.000237198	0.00717223
FERMT2	469.697	0.666412	0.181458	3.67255	0.000240141	0.00724893
MYCBP	956.173	-0.280383	0.0763872	-3.67056	0.000242023	0.0072934
CPSF4	646.096	-0.284986	0.0776938	-3.66807	0.000244388	0.00735225
RPSAP52	4.20404	0.907843	0.247558	3.66719	0.000245233	0.00736526
PHYHD1	28.4559	0.769672	0.209952	3.66594	0.00024643	0.00738876
CPXM2	226.755	0.862872	0.235433	3.66504	0.000247297	0.00738991
FAM86C	194.931	-0.238001	0.0649307	-3.66546	0.000246897	0.00738991
CCDC71	405.181	-0.223208	0.0609553	-3.66183	0.000250425	0.00744908
CXCR4	770.634	0.649233	0.177312	3.66154	0.000250704	0.00744908
IL1R1	652.664	0.605047	0.165236	3.66172	0.000250529	0.00744908
RSU1	1478.62	0.227892	0.0622437	3.66129	0.000250947	0.00744908
ANKRD65	31.6713	0.706827	0.193113	3.66017	0.000252049	0.00746936
ACSM5	2.97259	1.08793	0.297532	3.65652	0.000255662	0.00753886
ARSI	50.175	0.800509	0.218921	3.6566	0.000255578	0.00753886
CCL20	1217.86	-0.77524	0.211997	-3.65684	0.000255346	0.00753886
PCDHB8	27.6575	-0.93004	0.254407	-3.65572	0.000256462	0.00754996
FNDC1	955.614	0.945508	0.25884	3.65287	0.000259329	0.00761563
OSCP1	79.5984	-0.358923	0.0982749	-3.65223	0.000259973	0.00761563
RAB3GAP2	846.117	0.238252	0.0652324	3.65236	0.000259844	0.00761563
FAM46B	34.5144	0.753317	0.206327	3.65108	0.000261138	0.00763721
SEC23A	1394.35	0.293961	0.0805234	3.65063	0.000261593	0.00763801
DEFA5	239.652	-1.78082	0.487956	-3.64955	0.000262696	0.00765767
ACTA2	5449.36	0.65591	0.179824	3.64752	0.000264785	0.00768091
P4HA3	59.4051	0.786046	0.215474	3.64799	0.000264295	0.00768091
YPEL4	7.40277	0.733798	0.201173	3.64759	0.000264713	0.00768091
IL10	7.3785	0.911671	0.249995	3.64675	0.000265573	0.00769128
DHRS4L2	397.364	-0.41344	0.113417	-3.64532	0.00026706	0.00772179
RECQL	629.791	0.311715	0.0855301	3.64451	0.000267905	0.0077337
EFS	67.4167	0.607214	0.166675	3.6431	0.000269372	0.00776349
KCNMB1	139.578	0.916645	0.251751	3.64107	0.000271508	0.00781241
GNAO1	80.9359	0.906077	0.248983	3.63911	0.000273586	0.00785953
PTRF	2794.59	0.541675	0.148968	3.63618	0.000276715	0.00793666
COL6A3	11045.2	0.692724	0.190632	3.63383	0.000279245	0.00799637
ZMYND12	17.7248	-0.637341	0.17547	-3.63219	0.000281021	0.00803432
ADRB2	14.8986	0.779335	0.214679	3.63023	0.000283168	0.00808275
ATOH1	166.354	-1.3151	0.362381	-3.62906	0.00028446	0.00810666
FBXO28	927.447	0.195002	0.0537678	3.62675	0.000287015	0.00814046
OLFML2B	650.98	0.641981	0.176995	3.62711	0.000286607	0.00814046
STON1	163.723	0.70419	0.194127	3.62747	0.000286212	0.00814046
PLEKHJ1	2083.81	-0.305711	0.0843049	-3.62626	0.000287558	0.00814292
C17orf93	26.8128	-1.06002	0.292527	-3.62366	0.000290461	0.00820192
C7	248.089	1.20358	0.332154	3.62357	0.000290561	0.00820192
FAM83A	45.8892	1.21512	0.335456	3.62229	0.000292003	0.00822958
BVES	41.8205	0.731499	0.202036	3.62063	0.000293885	0.00823063
MTR	846.831	0.234787	0.0648277	3.62171	0.000292662	0.00823063
SAMD13	160.528	-0.545935	0.150771	-3.62095	0.000293518	0.00823063
ZNF469	214.365	0.698213	0.19282	3.62106	0.000293404	0.00823063
CYP2E1	12.6724	0.840402	0.232329	3.61729	0.000297698	0.00831539
VCL	3659.83	0.322732	0.0892222	3.61717	0.000297844	0.00831539
KLK14	3.66811	-1.38564	0.383184	-3.61612	0.000299056	0.00832318
FAM83A-AS1	0.926304	1.64784	0.455646	3.6165	0.000298613	0.00832318
IL31RA	0.907791	1.15761	0.320186	3.61544	0.000299838	0.00833194
CPT2	897.798	-0.281414	0.0778815	-3.61336	0.000302249	0.00837286
MC1R	109.24	0.474997	0.131449	3.61355	0.000302032	0.00837286
MXRA8	988.261	0.62132	0.171994	3.61245	0.000303316	0.00837699
MYOCD	77.1615	0.983085	0.272139	3.61243	0.000303337	0.00837699
CAMK2B	5.96429	1.09956	0.304582	3.61006	0.000306128	0.00839307
HEYL	321.876	0.488181	0.135189	3.6111	0.000304896	0.00839307
MCM7	5113.87	-0.294454	0.0815712	-3.60977	0.000306466	0.00839307
PMM2	1885.45	-0.248776	0.0688993	-3.61071	0.000305356	0.00839307
PRRX1	405.391	0.745397	0.206475	3.6101	0.000306078	0.00839307
PTCD1	670.065	-0.227314	0.0629765	-3.60951	0.000306771	0.00839307
SPARC	21038.9	0.610387	0.169122	3.60914	0.000307213	0.00839307
KIAA1644	48.8312	0.844604	0.234102	3.60784	0.000308756	0.00842234
ZNF667	7.90874	0.681397	0.188948	3.60627	0.000310633	0.00846061
PSMB10	2222.47	-0.400659	0.111137	-3.60508	0.000312059	0.00848649
GNS	3035.36	0.257169	0.0713655	3.60355	0.0003139	0.00852356
CSRP1	5141.69	0.387281	0.107546	3.60106	0.000316924	0.0085926
DENND2D	678.892	-0.256606	0.0713199	-3.59796	0.000320718	0.008656
EPHB2	5207.42	-0.413723	0.114967	-3.59864	0.000319886	0.008656
PNMAL2	22.7415	0.687588	0.191097	3.59811	0.000320534	0.008656
KCNB1	2.81778	1.42504	0.396122	3.59747	0.000321324	0.00865924
GATAD2B	700.841	0.214596	0.059678	3.5959	0.000323267	0.0086723
NOTCH3	1681.24	0.512185	0.142436	3.5959	0.000323266	0.0086723
PDGFC	273.767	0.651795	0.181231	3.59648	0.000322553	0.0086723
BLZF1	422.937	0.237609	0.0660904	3.5952	0.000324139	0.00868265
NPTX1	21.9604	1.17147	0.325946	3.59406	0.000325569	0.00870788
MAF	373.033	0.532193	0.148201	3.59102	0.00032939	0.00879689
KIAA1467	64.301	0.527771	0.147104	3.58775	0.000333543	0.00887117
KLHL20	300.207	0.241843	0.0674079	3.58775	0.000333543	0.00887117
ST6GALNAC1	2669.6	-0.823068	0.229417	-3.58766	0.000333663	0.00887117
KLHL5	293.884	0.536443	0.14956	3.58681	0.000334748	0.00887968
LAT	104.364	0.52232	0.145645	3.58624	0.000335477	0.00887968
NXN	360.479	0.669701	0.186731	3.58644	0.000335217	0.00887968
IQCC	93.2758	-0.313649	0.0874825	-3.58527	0.000336724	0.0088995
NKAPL	2.88023	0.809825	0.225907	3.58477	0.000337372	0.00890344
MGC42105	2.31308	0.767296	0.214197	3.5822	0.000340708	0.00896494
SLC26A4	5.39698	0.638729	0.17829	3.58253	0.000340284	0.00896494
MYLK	2399.73	0.766738	0.214256	3.57861	0.000345426	0.0090757
CCDC69	399.77	0.604543	0.168994	3.5773	0.000347155	0.00910772
SLC22A11	52.403	-1.18152	0.330376	-3.57627	0.000348533	0.00913043
TFPI	340.044	0.588663	0.164624	3.57581	0.000349148	0.00913313
SOCS5	437.312	0.208141	0.058234	3.57422	0.000351273	0.00917528
ADORA1	48.9037	0.702849	0.196798	3.57142	0.000355056	0.00923354
CERCAM	744.262	0.625897	0.175245	3.57154	0.000354882	0.00923354
GALNTL2	52.1254	0.820709	0.229799	3.57142	0.000355048	0.00923354
C10orf105	3.2662	0.750567	0.210316	3.56877	0.000358664	0.00930023
RNF115	311.306	0.192099	0.0538258	3.5689	0.000358484	0.00930023
LASS2	3688.63	0.181044	0.0507452	3.5677	0.000360129	0.00931115
THRSP	2.56001	1.21382	0.340206	3.56789	0.000359867	0.00931115
SEMA6B	171.985	0.520694	0.145974	3.56702	0.00036106	0.00932172
LRRC32	895.689	0.521759	0.146319	3.5659	0.000362616	0.00934837
ATF6	1179.02	0.218518	0.0612943	3.56506	0.000363773	0.00935091
LMOD3	10.4765	0.862563	0.241974	3.56469	0.000364287	0.00935091
PARP3	459.133	-0.329755	0.0925033	-3.5648	0.000364141	0.00935091
ROBO4	253.586	0.447516	0.125557	3.56425	0.0003649	0.00935318
ARHGEF1	2301.06	0.254639	0.0714566	3.56354	0.000365887	0.00936504
NPRL2	417.596	-0.238185	0.0668496	-3.563	0.00036664	0.00937086
C11orf2	3182.69	-0.273523	0.0767996	-3.56152	0.000368721	0.00941055
HTR7	4.10709	0.842767	0.236713	3.5603	0.000370436	0.00944082
PICK1	500.376	-0.270583	0.0760227	-3.55925	0.00037192	0.00946512
FAM3D	5281.4	-0.721197	0.202666	-3.55855	0.000372907	0.00947673
CAND2	24.1354	0.553602	0.155611	3.55759	0.000374267	0.00949776
AMOTL1	368.566	0.684387	0.192459	3.55601	0.000376525	0.00953991
BNC2	111.637	0.750669	0.211118	3.55568	0.000376997	0.00953991
SLC41A1	500.134	0.349322	0.0983513	3.55178	0.000382633	0.00966881
CYP27C1	9.03996	0.838899	0.236219	3.55136	0.000383251	0.00967072
PLAT	1137.63	0.554238	0.156108	3.55034	0.000384734	0.00969443
CST2	25.3187	1.1326	0.319067	3.54971	0.000385651	0.00970384
DHRS4	795.017	-0.353609	0.0996273	-3.54931	0.000386236	0.00970485
GLRA2	40.3577	-1.4497	0.408532	-3.54855	0.000387362	0.00970581
PTX3	12.3027	0.739676	0.208443	3.54857	0.000387325	0.00970581
TMEFF1	35.2289	0.423071	0.119251	3.54774	0.000388549	0.0097219
TLN1	6543.39	0.291819	0.0823227	3.54482	0.000392881	0.00981653
LRRC55	9.9992	0.790981	0.223481	3.53937	0.000401082	0.0100074
CNRIP1	78.2054	0.530375	0.149959	3.53681	0.000404987	0.0100563
GREB1L	9.86202	1.88415	0.532755	3.53661	0.000405295	0.0100563
NACAD	31.141	0.630827	0.178355	3.53692	0.000404821	0.0100563
WDR86	7.85092	0.720366	0.20363	3.53761	0.000403761	0.0100563
ACTN1	6224.46	0.281216	0.0795261	3.53615	0.000406	0.0100598
CYS1	51.8625	0.686656	0.194219	3.53548	0.000407031	0.010067
EYA4	6.82282	0.977088	0.276471	3.53414	0.000409111	0.010067
FAAH	905.343	-0.380626	0.107689	-3.53447	0.000408588	0.010067
KIF25	8.07952	-1.34581	0.380746	-3.53467	0.000408288	0.010067
SMARCA1	228.959	0.624074	0.176567	3.53449	0.000408558	0.010067
MRPL37	2286.26	-0.295745	0.083692	-3.53372	0.000409748	0.0100687
FRMD5	84.5213	0.742038	0.210046	3.53275	0.000411263	0.0100861
TMEM59L	7.31779	0.986942	0.279386	3.53254	0.000411584	0.0100861
SCARNA6	1.15857	0.838614	0.237454	3.53168	0.000412926	0.0100912
WDR26	1679.31	0.196943	0.0557595	3.53201	0.000412419	0.0100912
SYCE1	1.04788	1.17336	0.332456	3.52936	0.000416563	0.0101662
KRT81	9.50671	0.89596	0.253923	3.52847	0.000417968	0.0101865
IMPDH2	5246.23	-0.293174	0.0830985	-3.52803	0.000418661	0.0101895
DSG3	399.717	1.3413	0.380252	3.52739	0.000419674	0.0102003
AREG	1467.99	-0.728449	0.206582	-3.52619	0.000421578	0.0102258
CTHRC1	781.773	0.750993	0.213007	3.52567	0.000422415	0.0102258
TAGLN	7323.84	0.747226	0.21194	3.52565	0.000422446	0.0102258
RABGGTB	1090.64	-0.271429	0.0770706	-3.52182	0.000428592	0.0103605
A4GALT	207.337	0.626599	0.178018	3.51986	0.000431767	0.0104232
ODZ2	8.95357	0.929984	0.264417	3.51711	0.000436277	0.0105178
FCRLB	15.2356	0.613726	0.174593	3.51517	0.000439467	0.0105804
GYPC	157.244	0.54251	0.154369	3.51437	0.000440798	0.0105982
NOG	2.63036	0.982467	0.279609	3.51372	0.000441882	0.0106099
SOX15	10.3471	0.632175	0.179955	3.51297	0.000443133	0.0106114
TUBB6	771.625	0.409653	0.116604	3.51319	0.000442764	0.0106114
MAP1A	304.771	0.605237	0.172315	3.51239	0.000444092	0.0106201
COL11A1	1026.65	0.943988	0.268866	3.511	0.000446428	0.0106617
BPHL	433.841	-0.281294	0.0801561	-3.50932	0.000449253	0.0107016
CACNA2D1	18.7518	1.03526	0.295018	3.50914	0.000449555	0.0107016
MYL9	4256.9	0.694856	0.198024	3.50894	0.000449898	0.0107016
MYOF	2895.8	0.445222	0.126909	3.50821	0.00045114	0.0107112
SLC45A1	18.4273	0.541774	0.15444	3.50799	0.000451502	0.0107112
CHCHD8	1068.98	-0.249094	0.071047	-3.50605	0.000454813	0.0107754
EMILIN1	1825.49	0.602916	0.171985	3.50563	0.000455521	0.0107778
PPP1R12A	1161.41	0.194584	0.0555359	3.50375	0.000458755	0.01084
CDR1	1.01317	1.05872	0.302312	3.50209	0.000461624	0.0108933
S1PR1	241.368	0.524373	0.14975	3.50165	0.000462379	0.0108967
GRIK5	16.1585	0.934486	0.266954	3.50055	0.000464296	0.0109275
CHST3	258.39	0.59128	0.169012	3.49845	0.000467976	0.0109892
PFKFB4	289.715	-0.511938	0.146337	-3.49835	0.000468148	0.0109892
MPDZ	133.709	0.702775	0.200973	3.49686	0.000470773	0.0110362
STK32B	12.7471	0.623744	0.178431	3.49571	0.000472804	0.0110693
EIF3CL	14068.9	-0.268702	0.0768881	-3.49471	0.000474572	0.0110961
TMEM100	16.7927	0.89283	0.255514	3.49426	0.000475386	0.0111006
THBS2	3545.35	0.860189	0.246342	3.49185	0.000479695	0.0111866
ZNF154	16.1293	0.506895	0.145313	3.48829	0.000486114	0.0113215
PEAR1	85.9883	0.515233	0.147728	3.48772	0.000487163	0.0113312
TACSTD2	1250.3	1.07923	0.309587	3.48603	0.000490238	0.0113878
ANGPTL2	1067.9	0.644263	0.184911	3.48418	0.000493641	0.0113966
C4orf12	6.50602	0.515551	0.147987	3.48375	0.000494435	0.0113966
HIC1	130.476	0.491494	0.141074	3.48394	0.000494091	0.0113966
KLHL30	10.4301	0.752534	0.215914	3.48535	0.0004915	0.0113966
MYO5A	207.064	0.571244	0.163933	3.48463	0.000492818	0.0113966
WHAMML1	12.0049	0.570195	0.163673	3.48375	0.00049445	0.0113966
EFEMP2	572.071	0.525784	0.151016	3.48165	0.00049834	0.0114715
CLIP3	211.811	0.569367	0.16369	3.47833	0.000504551	0.0115995
PCDHGC3	1004.7	0.467469	0.134439	3.47717	0.000506729	0.0116345
DPYSL4	12.3675	0.828224	0.238252	3.47625	0.000508469	0.0116595
LAMA3	1999.29	0.638745	0.183801	3.4752	0.000510479	0.0116906
VAMP4	271.054	0.248202	0.0714586	3.47336	0.000513978	0.0117556
CUBN	10.2592	0.460007	0.132505	3.47162	0.000517334	0.0117913
FZD10	177.323	-1.33804	0.38537	-3.47209	0.000516428	0.0117913
SV2B	18.3782	0.860644	0.247916	3.47152	0.000517523	0.0117913
MRPS15	1289.78	-0.318613	0.0917951	-3.47092	0.000518682	0.0118027
ADSS	1449.05	0.188552	0.0543552	3.46889	0.000522623	0.0118568
C10orf114	7.66071	0.530921	0.153056	3.4688	0.000522793	0.0118568
FN1	27604.2	0.830162	0.239332	3.46866	0.000523054	0.0118568
TEX264	1509.75	-0.272519	0.0785929	-3.46748	0.000525359	0.0118939
NAP1L3	26.9148	0.705869	0.203865	3.46243	0.000535319	0.0121027
WDR77	1643.38	-0.318884	0.0921065	-3.46212	0.000535939	0.0121027
HES5	5.43178	-0.962648	0.278089	-3.46166	0.000536861	0.0121082
SEMA6C	69.6933	0.464369	0.134213	3.45993	0.000540308	0.0121706
SYNPO	1334.73	0.415813	0.120193	3.45956	0.000541064	0.0121722
IL1A	44.5529	0.951757	0.275228	3.45807	0.000544066	0.0122243
HSPG2	7337.87	0.434621	0.125702	3.45755	0.000545109	0.0122324
CCDC88A	204.302	0.572528	0.165656	3.45612	0.000548006	0.0122665
LOC728743	335.001	-0.35146	0.101682	-3.45645	0.000547342	0.0122665
CTH	137.468	-0.477987	0.138384	-3.45405	0.000552231	0.0123029
FAM126A	177.196	0.563682	0.163214	3.45364	0.000553078	0.0123029
MRC2	1425.68	0.588448	0.170376	3.45382	0.000552704	0.0123029
PDLIM3	470.79	0.711831	0.206078	3.45418	0.00055197	0.0123029
SLK	1600.38	0.256746	0.074324	3.45442	0.000551486	0.0123029
CGB	2.99381	1.75873	0.509419	3.45242	0.000555584	0.0123304
INSIG2	529.992	0.222264	0.064386	3.45206	0.000556328	0.0123304
SAMD8	59.0187	0.307458	0.089066	3.45203	0.000556388	0.0123304
PPIE	853.458	-0.26999	0.0782295	-3.45125	0.000557989	0.0123505
RIT1	370.443	0.235696	0.0683036	3.45071	0.000559111	0.01236
BTBD11	62.8176	0.838343	0.242985	3.45018	0.00056022	0.0123692
NA_13	3.43425	1.9738	0.572569	3.44727	0.000566282	0.0124722
SDSL	318.755	-0.382059	0.110821	-3.44753	0.00056574	0.0124722
LRCH2	24.2432	0.742019	0.215324	3.44606	0.000568835	0.012513
MMP11	4143.82	0.739792	0.214738	3.4451	0.000570853	0.0125419
DPH5	445.701	-0.272657	0.0791759	-3.44369	0.000573831	0.0125918
PTGER3	75.0437	0.805145	0.234	3.44078	0.000580035	0.0127005
PUSL1	313.154	-0.405269	0.117787	-3.4407	0.000580206	0.0127005
ROCK1	895.648	0.293232	0.085235	3.44028	0.000581105	0.0127045
FBN1	2238.42	0.699876	0.20348	3.43953	0.000582717	0.0127242
MRPL11	1189.51	-0.300683	0.0874704	-3.43753	0.000587035	0.0128028
ESAM	402.081	0.374717	0.109029	3.43685	0.000588521	0.0128195
RBP7	24.8138	0.66825	0.194456	3.43651	0.000589263	0.0128201
TRIB1	2399.57	-0.381678	0.111127	-3.4346	0.000593437	0.0128951
SLC6A19	19.8672	1.58044	0.46026	3.43381	0.000595169	0.012917
CYB561D2	542.188	-0.288383	0.0840267	-3.43205	0.000599046	0.012932
HOXC10	8.35393	1.4467	0.42155	3.43185	0.000599484	0.012932
HSD17B6	53.2205	0.614798	0.1791	3.43271	0.000597576	0.012932
JPH4	6.4639	0.699911	0.203935	3.43203	0.000599076	0.012932
SAMD4A	276.316	0.482145	0.140454	3.43275	0.000597496	0.012932
SLC22A17	90.0169	0.581001	0.169338	3.43102	0.000601318	0.0129428
SLC6A10P	12.582	0.705904	0.205745	3.43097	0.000601434	0.0129428
SYT15	22.4593	0.53409	0.155719	3.42983	0.000603956	0.0129814
PFKFB3	1221.24	0.3034	0.0884748	3.42923	0.000605303	0.0129947
ODZ3	95.5251	0.907273	0.264596	3.4289	0.000606043	0.012995
AFAP1L1	109.781	0.488373	0.142472	3.42785	0.000608389	0.0130267
FAT3	8.95947	0.772573	0.225433	3.42707	0.000610132	0.0130267
REG1B	577.974	-1.95501	0.570432	-3.42725	0.000609727	0.0130267
TENC1	665.996	0.379606	0.110772	3.42693	0.000610444	0.0130267
OSTM1	477.987	0.27723	0.0809141	3.42622	0.000612037	0.0130451
BAP1	1692.4	-0.176833	0.0516263	-3.42525	0.000614229	0.0130591
LRRIQ4	18.9846	-0.792204	0.231322	-3.42467	0.000615535	0.0130591
SYDE1	231.785	0.48211	0.140777	3.42464	0.000615625	0.0130591
TP53BP2	845.563	0.181922	0.0531213	3.42465	0.000615593	0.0130591
CDC42BPA	1192.48	0.351095	0.102541	3.42394	0.000617211	0.0130617
GPR110	48.0203	1.15583	0.337547	3.42421	0.000616589	0.0130617
C20orf194	98.8721	0.663568	0.19383	3.42346	0.000618295	0.0130692
ARFIP2	1195.57	-0.218607	0.0638871	-3.42178	0.000622136	0.0131348
KY	4.46253	0.774938	0.226496	3.42142	0.000622948	0.0131364
FSTL3	567.234	0.58352	0.170667	3.41905	0.0006284	0.0132201
LAMC1	3254.79	0.328483	0.096066	3.41935	0.00062772	0.0132201
VIM	7793.48	0.510315	0.149283	3.41844	0.000629812	0.0132342
EIF5A2	229.364	0.277882	0.0812979	3.41807	0.000630673	0.0132367
CIDEA	1.56715	3.62318	1.06026	3.41725	0.000632582	0.0132612
UFSP1	42.7809	-0.425365	0.124492	-3.41681	0.000633584	0.0132666
HAND2	55.5	0.972942	0.284814	3.41606	0.000635343	0.0132878
KIAA0319L	1749.8	-0.248344	0.072805	-3.41109	0.000647032	0.0135006
PEX11G	72.7787	-0.400657	0.117448	-3.41134	0.000646433	0.0135006
PISD	682.821	-0.198964	0.0583365	-3.41062	0.000648151	0.0135082
ZNF697	209.12	0.361524	0.10601	3.41029	0.000648945	0.013509
LZTS1	138.004	0.538067	0.15782	3.40936	0.00065115	0.0135312
TAPBPL	882.954	-0.363715	0.106686	-3.4092	0.00065153	0.0135312
GEM	493.756	0.523264	0.153531	3.40821	0.000653913	0.0135649
TLR5	52.5389	0.554823	0.162887	3.40618	0.000658779	0.01365
RASL12	139.293	0.545276	0.160119	3.40544	0.000660567	0.0136711
ANTXR2	1470.14	0.43126	0.126713	3.40344	0.000665421	0.0137187
COL17A1	3218.54	0.725061	0.213061	3.40307	0.000666325	0.0137187
HPCAL4	1.94266	0.883086	0.259445	3.40376	0.00066466	0.0137187
HYDIN	10.7639	0.889876	0.261504	3.40291	0.000666712	0.0137187
MEF2A	671.267	0.239903	0.0704988	3.40293	0.000666668	0.0137187
EFCAB4B	298.542	-0.600896	0.176612	-3.40235	0.000668087	0.0137312
SH3GL2	3.40866	-1.14203	0.335747	-3.40147	0.000670255	0.0137599
ZNF281	246.328	0.293106	0.0862508	3.3983	0.000678056	0.013904
HSPB2	40.603	0.540404	0.159166	3.39522	0.000685734	0.0140292
PTGES2	1795.91	-0.301506	0.0888008	-3.39531	0.000685521	0.0140292
HAPLN3	325.931	0.614817	0.181192	3.39318	0.000690856	0.0141178
FAM19A2	5.66936	0.617254	0.181995	3.39159	0.000694885	0.0141839
MRPL16	1229.07	-0.283691	0.0836849	-3.38999	0.000698941	0.0142504
NDUFV1	3289.36	-0.280946	0.0829219	-3.38808	0.000703825	0.0143299
THBS3	348.345	0.352432	0.104029	3.38784	0.000704449	0.0143299
SPOCK1	386.652	0.865482	0.255503	3.38737	0.000705654	0.0143381
LAYN	89.2094	0.600439	0.1773	3.38657	0.00070771	0.0143525
PCOLCE2	29.2731	1.20742	0.356542	3.38647	0.000707969	0.0143525
COL4A2	8590.61	0.448549	0.132494	3.38542	0.000710696	0.0143767
GALK1	504.484	-0.351924	0.103954	-3.38539	0.000710777	0.0143767
DGKZ	1300.48	-0.246233	0.0727426	-3.38499	0.000711801	0.0143811
FST	23.5155	0.790562	0.233762	3.38191	0.000719847	0.0145108
HSPB6	341.054	0.959395	0.283666	3.38213	0.000719256	0.0145108
NUAK1	280.819	0.507426	0.150072	3.38121	0.00072167	0.0145148
TGFB1I1	541.744	0.449218	0.132848	3.38144	0.000721064	0.0145148
ANGPTL1	35.4916	1.13537	0.335964	3.37946	0.000726291	0.0145421
GNG13	3.01961	-1.45081	0.429219	-3.38013	0.000724517	0.0145421
ITGB4	9119.02	0.340731	0.100818	3.37967	0.00072572	0.0145421
NUDT22	567.796	-0.254313	0.0752462	-3.37974	0.000725532	0.0145421
FAM55B	50.7433	-0.945819	0.280045	-3.37738	0.000731808	0.0146362
PTHLH	31.5429	0.709384	0.210129	3.37594	0.000735633	0.0146962
NIPSNAP1	1779.34	-0.286455	0.0848975	-3.37413	0.000740496	0.0147768
GLT25D2	56.5887	1.07666	0.319122	3.37382	0.000741328	0.0147769
ODAM	87.2511	1.19255	0.353639	3.37222	0.000745659	0.0148466
ATP2C2	1761.1	-0.371819	0.110275	-3.37174	0.000746945	0.0148556
HOXC13	1.62189	2.28871	0.678952	3.37095	0.000749096	0.0148672
PCDH7	215.399	0.6851	0.203257	3.37061	0.000750024	0.0148672
TMEM19	804.425	-0.324446	0.0962575	-3.37061	0.000750028	0.0148672
YRDC	544.833	-0.255217	0.0757273	-3.37021	0.0007511	0.0148719
FAM70A	18.4671	0.789615	0.234334	3.3696	0.000752761	0.0148883
C9orf25	369.271	0.279042	0.0828659	3.3674	0.000758819	0.0149915
SERPING1	2454.23	0.61717	0.183313	3.36676	0.00076058	0.0150097
PHKG1	7.18414	0.712264	0.211791	3.36305	0.000770852	0.0151727
RBMS3	8.30527	0.672561	0.199997	3.36286	0.000771391	0.0151727
TMX4	658.818	0.330171	0.0981642	3.36345	0.00076974	0.0151727
DEDD	741.086	0.135581	0.04034	3.36097	0.0007767	0.0152267
INPP5F	355.315	0.193539	0.0575841	3.36098	0.000776675	0.0152267
PCDHAC2	23.6827	0.980793	0.291798	3.36121	0.000776024	0.0152267
SLC25A33	227.278	-0.297496	0.0885631	-3.35914	0.000781858	0.015311
CTNNA3	0.787601	1.32555	0.394646	3.35882	0.00078275	0.0153117
RPP14	599.044	-0.174307	0.0519097	-3.35789	0.000785408	0.0153468
PRDM6	15.8805	0.740691	0.220616	3.35738	0.000786846	0.0153581
RAB15	2071.68	-0.389178	0.115932	-3.35694	0.000788097	0.0153657
ANKRD6	45.5067	0.552427	0.164584	3.3565	0.000789368	0.0153737
ADAMTS2	378.097	0.774574	0.230825	3.35568	0.000791711	0.0154016
GJC1	112.384	0.525489	0.15661	3.35539	0.000792524	0.0154016
EFCAB4A	832.174	-0.4404	0.131451	-3.3503	0.000807246	0.0156706
LGR6	657.132	0.8106	0.241989	3.34974	0.000808873	0.015683
TNNI2	3.82383	0.737992	0.220331	3.34948	0.000809646	0.015683
ADIPOR1	2580.26	0.185253	0.055341	3.34749	0.000815484	0.0157167
CCDC12	725.181	-0.269008	0.0803736	-3.34698	0.000816985	0.0157167
DSEL	45.8842	0.598296	0.178685	3.34833	0.00081299	0.0157167
MGC70857	618.325	-0.336068	0.100408	-3.34702	0.000816849	0.0157167
MTL5	201.631	-0.388454	0.116078	-3.34649	0.000818426	0.0157167
OTC	50.5182	-1.26421	0.37765	-3.34757	0.000815227	0.0157167
psiTPTE22	19.6282	0.746639	0.223002	3.34812	0.000813617	0.0157167
PVRL4	430.803	0.520763	0.155615	3.34648	0.000818431	0.0157167
NNAT	26.1871	0.65932	0.197072	3.34557	0.000821125	0.0157515
MMRN2	297.855	0.476568	0.142482	3.34476	0.000823544	0.0157809
NEXN	234.142	0.664192	0.198735	3.3421	0.000831474	0.0159158
TLX2	1.76024	0.941124	0.281673	3.3412	0.000834177	0.0159504
RECQL4	834.676	-0.472833	0.14153	-3.34085	0.000835214	0.0159531
PRRG1	411.082	0.370877	0.11104	3.34002	0.000837716	0.0159838
MYH13	0.743404	1.2998	0.389196	3.33971	0.000838658	0.015984
SYPL2	12.3176	0.711325	0.213008	3.33942	0.00083952	0.015984
TRUB2	868.143	-0.241976	0.0724881	-3.33814	0.0008434	0.0160408
MAGEL2	7.0515	0.752904	0.225608	3.33722	0.000846202	0.0160769
ILVBL	2093.04	-0.281657	0.0844079	-3.33686	0.000847299	0.0160807
CNN1	1232.6	0.938607	0.281384	3.33568	0.000850908	0.0161149
PTPN12	1791.82	0.228214	0.0684137	3.33579	0.00085058	0.0161149
DDTL	428.437	-0.338214	0.10146	-3.33348	0.000857677	0.0162231
KLF2	281.281	0.509346	0.152809	3.33323	0.000858444	0.0162231
SIX4	36.422	0.776863	0.233168	3.33177	0.000862959	0.0162912
GTF2A1L	2.84692	1.08234	0.324919	3.33111	0.000865003	0.0163125
PKD2	358.235	0.423715	0.127288	3.32879	0.000872245	0.0164317
BEST3	3.74987	-1.16082	0.348879	-3.32729	0.00087696	0.0164338
GPRASP1	85.1273	0.559836	0.168215	3.32809	0.000874426	0.0164338
IRAK3	124.528	0.58505	0.17583	3.32736	0.000876726	0.0164338
ISM1	66.9257	0.90059	0.270668	3.32729	0.00087694	0.0164338
RP1L1	7.52166	0.767389	0.230609	3.32766	0.000875792	0.0164338
TRPC1	40.3523	0.541117	0.162648	3.32691	0.000878143	0.0164387
ZEB1	375.015	0.559775	0.168302	3.32602	0.000880958	0.0164741
COL6A2	7856.09	0.561951	0.168998	3.32519	0.000883582	0.0165059
SSSCA1	395.998	-0.306445	0.0921933	-3.32394	0.000887551	0.0165627
HECTD2	64.753	0.462157	0.139104	3.32239	0.000892494	0.0166375
LOC100133985	8.69979	-0.644624	0.194061	-3.32175	0.000894543	0.0166409
TCF7L1	108.072	0.387408	0.116619	3.32199	0.000893783	0.0166409
STAC	10.7472	0.947339	0.28523	3.32132	0.000895928	0.0166493
RHCG	49.1767	0.997124	0.300255	3.32093	0.000897196	0.0166555
ANXA1	1975.05	0.646758	0.194832	3.31957	0.00090155	0.0167116
FGF1	30.4078	0.676058	0.203668	3.31941	0.000902091	0.0167116
NOTCH4	275.409	0.360806	0.108712	3.31892	0.000903678	0.0167237
BOP1	770.529	-0.438604	0.132176	-3.31832	0.000905598	0.0167418
MITF	139.976	0.613609	0.184991	3.31696	0.000910029	0.0168063
PRKAR1A	3565.39	0.219958	0.066328	3.31621	0.000912469	0.016834
SF3A3	1867.49	-0.185664	0.056001	-3.31538	0.000915199	0.0168669
CAMK2A	4.56849	0.62774	0.189362	3.31502	0.000916373	0.0168711
DCLK1	32.3559	0.846795	0.255618	3.31274	0.00092387	0.0169916
DPH2	897.945	-0.225076	0.0679491	-3.31242	0.000924914	0.0169933
SSTR2	9.2424	0.6125	0.184954	3.31164	0.000927516	0.0170235
DDIT4L	18.5022	0.917354	0.277042	3.31124	0.000928826	0.0170301
KCNJ8	88.7452	0.536012	0.161949	3.30975	0.000933785	0.0170509
KLF8	41.6788	0.554335	0.167469	3.31007	0.000932718	0.0170509
PAPPA2	4.3479	1.33665	0.403762	3.3105	0.000931288	0.0170509
SPON2	1380.47	0.509461	0.153926	3.30979	0.000933671	0.0170509
ATP10A	115.125	0.599492	0.181211	3.30825	0.000938811	0.0171077
DARC	144.731	0.981296	0.296615	3.30832	0.000938579	0.0171077
KIF26B	175.773	0.740308	0.223855	3.30709	0.000942711	0.0171612
MFNG	142.411	0.424043	0.128239	3.30668	0.000944102	0.017169
ARID4B	744.074	0.216965	0.0656281	3.30598	0.000946461	0.0171844
RPL29	15366	-0.319185	0.0965515	-3.30585	0.000946877	0.0171844
SPA17	139.576	-0.354377	0.107234	-3.30469	0.000950799	0.0172048
SPEG	123.568	0.917711	0.277697	3.30472	0.000950723	0.0172048
TMEM47	302.429	0.604373	0.182885	3.30467	0.000950892	0.0172048
MEIS2	99.2723	0.722975	0.218867	3.30326	0.000955674	0.0172738
PTP4A3	1079.45	-0.537477	0.162779	-3.30188	0.000960383	0.0173413
FAM176B	126.471	0.358471	0.108598	3.30091	0.000963732	0.0173667
NLRP3	45.2592	0.554145	0.167865	3.30113	0.000962974	0.0173667
DLX6	19.9841	-1.43488	0.434828	-3.29989	0.000967236	0.0173949
PAPPA	89.5073	0.630172	0.190968	3.29988	0.000967249	0.0173949
SERPINF1	1251.27	0.574955	0.174296	3.29873	0.000971223	0.0174312
TUSC2	626.594	-0.241406	0.0731803	-3.29879	0.000971022	0.0174312
SF3B5	1873.48	-0.251015	0.0761075	-3.29816	0.000973198	0.0174491
HAAO	279.028	-0.695123	0.210813	-3.29734	0.000976061	0.0174829
SHISA4	88.4243	0.509241	0.154525	3.29554	0.000982344	0.0175778
ADAMTS10	47.4374	0.589261	0.17903	3.2914	0.000996884	0.0176274
C2orf82	22.5963	-0.764645	0.232315	-3.29142	0.000996845	0.0176274
CNO	325.127	-0.197647	0.0600042	-3.29389	0.000988123	0.0176274
CYP2W1	980.253	-1.12642	0.342262	-3.2911	0.000997961	0.0176274
DNAH10	18.7461	-0.795079	0.241464	-3.29274	0.000992144	0.0176274
FOXC1	147.896	0.717974	0.218065	3.29247	0.000993106	0.0176274
GLIS3	98.285	0.663475	0.201586	3.29128	0.000997315	0.0176274
LTF	83.6711	-0.789351	0.23984	-3.29116	0.000997769	0.0176274
MYH11	7661.89	1.03999	0.315956	3.29157	0.000996289	0.0176274
STARD5	206.346	-0.387873	0.117736	-3.29442	0.000986249	0.0176274
TIE1	281.034	0.492404	0.149614	3.29117	0.000997718	0.0176274
TOMM22	1887.81	-0.258505	0.0784767	-3.29404	0.000987599	0.0176274
TTR	9.75864	-1.36017	0.412975	-3.29358	0.0009892	0.0176274
FBLN2	887.595	0.756642	0.229962	3.29029	0.00100084	0.0176607
HDAC7	1293.87	0.19401	0.0589775	3.28957	0.00100342	0.0176887
CDH23	18.0988	0.662652	0.201534	3.28803	0.0010089	0.0177205
MCTP1	72.9777	0.722751	0.219824	3.28786	0.00100952	0.0177205
NIPAL4	14.5458	0.82098	0.249715	3.28767	0.00101019	0.0177205
PDGFRL	53.2145	0.817291	0.248522	3.2886	0.00100687	0.0177205
TNC	2667.1	0.764134	0.232372	3.28841	0.00100754	0.0177205
LPPR4	45.7668	0.575726	0.175222	3.28569	0.00101731	0.0178279
ADRA2B	13.6515	0.524512	0.159692	3.28452	0.00102158	0.01785
CDK14	140.327	0.631224	0.192198	3.28424	0.00102257	0.01785
CRYM	135.382	-0.657138	0.200078	-3.28441	0.00102195	0.01785
TUB	34.9616	0.694514	0.211417	3.28504	0.00101967	0.01785
LPPR2	285.6	0.371336	0.113103	3.28316	0.00102649	0.0178676
NTNG1	3.68503	1.36637	0.416178	3.28314	0.00102659	0.0178676
PRPF19	3938.08	-0.195375	0.0595009	-3.28357	0.00102503	0.0178676
PREX2	11.1341	0.760541	0.231687	3.28263	0.00102845	0.0178826
NPY1R	48.3741	1.10833	0.33769	3.28209	0.00103041	0.0178859
SCO2	701.035	-0.312969	0.0953666	-3.28175	0.00103164	0.0178859
SLC25A10	1742.28	-0.338446	0.103125	-3.2819	0.00103109	0.0178859
SLC6A15	1.90263	1.44335	0.439888	3.28117	0.00103376	0.0178878
SNCB	0.674476	1.41435	0.431035	3.28129	0.00103334	0.0178878
ADAMTS1	488.397	0.562746	0.171556	3.28024	0.00103717	0.017912
SCN4A	4.19075	0.876752	0.26727	3.2804	0.00103659	0.017912
RUNDC2A	20.7913	0.445477	0.135823	3.27983	0.0010387	0.0179212
C8orf84	230.145	-0.881183	0.268839	-3.27773	0.00104644	0.0180371
BCL6	347.807	0.402828	0.122935	3.27676	0.00105007	0.0180822
ASTN1	2.35667	1.28952	0.393704	3.27534	0.00105533	0.0180856
GPR161	81.389	0.495726	0.151307	3.27629	0.00105182	0.0180856
NRAP	5.6486	-1.59264	0.486224	-3.27552	0.00105467	0.0180856
SAMM50	1062.16	-0.228982	0.0699054	-3.2756	0.00105438	0.0180856
THSD7B	4.55544	1.33561	0.407707	3.27589	0.00105328	0.0180856
AQP2	1.21438	1.31884	0.402798	3.2742	0.00105963	0.0181244
POLR1C	785.138	-0.269082	0.0821814	-3.27424	0.00105945	0.0181244
KCNQ5	4.75703	0.976674	0.298371	3.27336	0.00106278	0.018161
LYNX1	59.8995	0.690757	0.211171	3.27107	0.0010714	0.0182906
ADAT3	107.194	-0.421967	0.129153	-3.2672	0.00108616	0.0185073
SETMAR	248.68	-0.248839	0.0761612	-3.26726	0.00108593	0.0185073
PRDX5	8469.88	-0.431508	0.132105	-3.2664	0.00108926	0.0185424
CMTM3	430.76	0.493951	0.15126	3.26558	0.00109241	0.0185783
PDGFRB	2252.92	0.528887	0.161972	3.2653	0.00109348	0.0185787
GFPT2	151.138	0.802142	0.245677	3.26503	0.00109454	0.0185791
ITGA7	255.427	0.592549	0.181597	3.26299	0.00110243	0.0186774
SYNGR4	6.30536	-1.04041	0.318836	-3.26316	0.00110177	0.0186774
ARHGEF17	511.383	0.462262	0.141693	3.26241	0.0011047	0.0186803
PMM1	564.909	-0.323108	0.0990363	-3.26252	0.00110428	0.0186803
ADH5	2661.72	-0.228482	0.0700421	-3.26207	0.00110602	0.018685
EGLN1	1058.27	0.185646	0.0569327	3.2608	0.001111	0.0187515
STOML3	9.47778	-0.99674	0.305851	-3.25891	0.0011184	0.0188585
C20orf197	1.144	0.982364	0.301516	3.25809	0.00112166	0.0188956
RAB34	272.52	0.522398	0.160374	3.25738	0.00112447	0.018925
TIMM13	1876.76	-0.348357	0.107033	-3.25467	0.00113525	0.0190885
ARX	11.8593	-1.44218	0.443286	-3.25338	0.00114041	0.0191572
OSR1	27.6301	0.932408	0.286766	3.25146	0.00114816	0.0192691
JAM3	311.048	0.448635	0.138027	3.25035	0.00115265	0.0193264
DPCR1	4.02819	1.25439	0.385982	3.24988	0.00115453	0.0193398
CLEC14A	197.249	0.423583	0.130425	3.2477	0.00116341	0.019452
CCDC168	1.24252	0.730758	0.22499	3.24796	0.00116236	0.019452
C1QTNF6	419.592	0.414678	0.127771	3.24549	0.00117249	0.0195855
ADAMTS5	118.344	0.465163	0.143347	3.24501	0.00117446	0.0195947
CDH5	541.816	0.458828	0.141403	3.24482	0.00117524	0.0195947
LDB3	31.9607	0.940988	0.290041	3.24433	0.00117727	0.0196102
TOR1AIP2	252.585	0.287553	0.0886777	3.24268	0.00118411	0.0197057
ISLR	1479.72	0.642695	0.198259	3.2417	0.00118819	0.0197553
CECR5	1108.76	-0.241426	0.0744856	-3.24124	0.00119009	0.0197684
NR3C1	297.887	0.528037	0.162958	3.24032	0.00119395	0.019814
ELMOD1_1	1.5164	0.883486	0.27273	3.23941	0.00119776	0.0198588
MAGED4B	132.212	0.720356	0.222406	3.23892	0.00119983	0.0198745
TRIT1	470.999	-0.232174	0.0716948	-3.23836	0.00120217	0.0198949
FAP	412.901	0.72398	0.223657	3.23701	0.00120787	0.0199708
CDH22	1.1854	-1.76828	0.546414	-3.23616	0.00121148	0.0199934
PHKG2	548.322	-0.259481	0.0801807	-3.23621	0.0012113	0.0199934
PLN	169.92	0.842824	0.260557	3.2347	0.00121769	0.0200432
TMEM106C	3046.6	-0.309074	0.0955447	-3.23487	0.001217	0.0200432
TMEM169	9.55207	0.626549	0.193699	3.23466	0.00121787	0.0200432
LRRC4C	8.08505	0.873575	0.270305	3.23181	0.00123008	0.0202255
KANK4	36.6653	0.826121	0.255686	3.23099	0.00123362	0.0202649
GP2	32.9648	-1.76142	0.545261	-3.2304	0.00123615	0.0202879
CDK17	391.582	0.220625	0.0683067	3.22991	0.00123829	0.0203043
HMBS	765.477	-0.270873	0.0838971	-3.22863	0.00124384	0.0203766
C8orf46	1.86254	0.992372	0.307414	3.22813	0.00124602	0.0203936
CPEB4	456.31	0.316441	0.0980778	3.22643	0.00125344	0.0204523
LHFPL4	5.89152	-1.5475	0.479617	-3.22652	0.00125306	0.0204523
TDO2	114.244	-0.849086	0.263124	-3.22694	0.00125122	0.0204523
WNT7A	2.39901	1.88268	0.583549	3.22626	0.00125419	0.0204523
THYN1	702.401	-0.229371	0.0711367	-3.22438	0.00126247	0.0205684
PSMC3	2287.55	-0.203051	0.0629805	-3.22403	0.00126399	0.0205745
DCI	1030.02	-0.307216	0.0953547	-3.22182	0.0012738	0.0206964
RBBP5	450.76	0.19849	0.0616073	3.22186	0.00127363	0.0206964
RARA	904.697	0.263051	0.0816748	3.22071	0.00127872	0.0207574
HOXC6	32.7151	1.08952	0.338515	3.21853	0.00128851	0.0208973
MRPS33	1056.02	-0.270702	0.0841281	-3.21773	0.00129208	0.0209361
COL6A1	5813.18	0.53124	0.165142	3.21688	0.00129594	0.0209797
ASGR1	77.1123	-0.733808	0.228164	-3.21614	0.00129925	0.0209952
DOK3	106.982	0.443745	0.137966	3.21634	0.00129836	0.0209952
AGTR1	18.6176	1.14243	0.35534	3.21504	0.00130425	0.0210378
CAPRIN2	229.541	0.34322	0.106753	3.21508	0.00130407	0.0210378
IGFL2	41.3877	1.07799	0.335396	3.21409	0.00130859	0.0210887
ATP1A2	43.3222	1.17402	0.365317	3.2137	0.00131037	0.0210983
C19orf36	17.6923	-0.552494	0.171993	-3.2123	0.00131675	0.0211804
PPAPDC1A	53.431	0.845642	0.26327	3.21207	0.00131784	0.0211804
ST3GAL6	26.2576	0.566407	0.176355	3.21174	0.00131932	0.0211852
MMP16	15.6885	0.598229	0.186299	3.21113	0.00132214	0.0212113
CRYGN	0.525231	1.60538	0.499998	3.21077	0.00132379	0.0212173
ZPLD1	0.568424	1.5065	0.469236	3.21053	0.00132489	0.0212173
LINC00922	1.82544	0.838213	0.261109	3.2102	0.00132642	0.0212227
AVPR1A	8.96448	0.799492	0.249106	3.20945	0.0013299	0.0212593
ZFHX4-AS1	1.40516	1.067	0.332592	3.20815	0.00133593	0.021331
ST3GAL1	740.463	0.613924	0.191375	3.20797	0.00133678	0.021331
CX3CL1	630.295	0.547502	0.170704	3.20732	0.00133978	0.0213598
ALKBH4	275.551	-0.217611	0.067856	-3.20695	0.00134148	0.021364
ERG	148.654	0.5165	0.161067	3.20675	0.00134243	0.021364
QTRT1	1008.35	-0.329659	0.102832	-3.20581	0.00134681	0.0214146
PDF	284.683	-0.274487	0.0856779	-3.20371	0.00135668	0.0215522
PET112L	388.746	-0.255179	0.0796699	-3.20295	0.00136026	0.0215898
BICD1	112.149	0.38721	0.120956	3.20124	0.00136836	0.0216991
GZMB	234.54	-0.779658	0.2436	-3.20056	0.00137159	0.021731
MB	52.8912	-0.92398	0.288742	-3.20001	0.00137421	0.021734
NDUFA9	2442.6	-0.30045	0.093885	-3.2002	0.00137334	0.021734
ZNF208	10.2948	0.708265	0.221456	3.19822	0.0013828	0.0218505
GGN	5.02194	0.461674	0.144385	3.19751	0.00138618	0.0218844
CASP6	1017.36	-0.272651	0.0852992	-3.19641	0.00139151	0.0219365
COL18A1	3196.44	0.453112	0.141761	3.19632	0.00139193	0.0219365
ATP12A	5.32382	-1.75433	0.549165	-3.19453	0.00140058	0.0220339
SRGAP2	408.34	0.336881	0.105455	3.19453	0.00140058	0.0220339
BSPRY	951.769	-0.305721	0.095729	-3.19361	0.00140507	0.0220849
MTNR1A	4.97653	-0.906667	0.283947	-3.19308	0.00140764	0.0221059
ARHGAP23	460.301	0.450087	0.14098	3.19255	0.0014102	0.0221126
CNPY4	153.271	0.290981	0.0911456	3.19248	0.00141055	0.0221126
DDR2	124.635	0.781183	0.244928	3.18944	0.00142548	0.0223074
SERPINB4	3.43569	2.69076	0.843588	3.18967	0.00142437	0.0223074
PPAN	890.089	-0.271809	0.0852541	-3.18823	0.00143149	0.0223819
LOC401093	89.969	0.533882	0.167486	3.18762	0.00143449	0.0224091
STYXL1	720.879	-0.303282	0.0951619	-3.18701	0.0014375	0.0224366
NPR2	131.304	0.37339	0.117179	3.18649	0.00144011	0.0224577
PANX2	10.6365	0.708623	0.222426	3.18588	0.00144313	0.0224731
PRR24	133.953	0.242841	0.0762264	3.18578	0.00144362	0.0224731
GTPBP6	907.479	-0.330348	0.103713	-3.18521	0.00144648	0.0224979
TOB1	2147.01	0.312467	0.0981182	3.1846	0.00144954	0.022526
KIF9	212.893	-0.342346	0.10751	-3.18432	0.00145094	0.0225281
SLC16A11	16.7556	-0.677764	0.212878	-3.18381	0.0014535	0.0225482
TRAPPC2L	735.996	-0.331613	0.104181	-3.18303	0.00145742	0.0225894
DLG4	101.893	0.415513	0.130561	3.18251	0.00146004	0.0225955
UBR1	600.889	0.236897	0.0744385	3.18245	0.00146035	0.0225955
TSHZ3	129.397	0.531418	0.167059	3.18102	0.00146757	0.0226749
ZNF626	19.3296	0.574041	0.180463	3.18093	0.00146802	0.0226749
PDGFB	343.775	0.388744	0.122228	3.18049	0.00147028	0.0226902
FSTL1	3993.71	0.485582	0.152713	3.17969	0.00147432	0.0227136
SGCA	30.4035	1.03052	0.324119	3.17944	0.00147562	0.0227136
TRIM61	1.5284	0.780537	0.245486	3.17955	0.00147502	0.0227136
DTYMK	895.235	-0.3294	0.103634	-3.17848	0.00148048	0.0227492
NUDT16L1	613.964	-0.246086	0.0774216	-3.17852	0.0014803	0.0227492
RGS12	453.022	-0.282152	0.0887785	-3.17816	0.00148214	0.022755
PEA15	2821.95	0.244119	0.076831	3.17735	0.00148628	0.022799
AIM2	55.4115	0.968033	0.304716	3.17683	0.00148892	0.0228199
OR7D2	4.14722	-1.21245	0.381743	-3.17609	0.00149275	0.0228589
SCN9A	33.9832	0.78024	0.24568	3.17584	0.00149405	0.0228592
FBXO39	2.88656	0.888826	0.279995	3.17443	0.0015013	0.0229505
GEFT	151.431	0.580825	0.183075	3.1726	0.00151079	0.0230097
GPX8	385.284	0.477402	0.150484	3.17244	0.00151162	0.0230097
CARMN	208.204	0.684521	0.21573	3.17304	0.0015085	0.0230097
TCEAL5	3.35487	0.670361	0.211293	3.17266	0.00151047	0.0230097
TMEM200B	54.2682	0.701674	0.221112	3.17339	0.0015067	0.0230097
FAHD2A	351.626	-0.271435	0.0855899	-3.17135	0.00151733	0.0230769
MRGPRF	216.38	0.667869	0.210721	3.16945	0.00152728	0.0231857
RIMS2	0.881168	1.60109	0.505173	3.1694	0.00152754	0.0231857
SLC2A14	16.1658	0.605747	0.191133	3.16924	0.00152838	0.0231857
FLT1	639.825	0.372541	0.117589	3.16816	0.00153407	0.0232431
RABEPK	620.675	-0.214037	0.0675616	-3.16803	0.00153478	0.0232431
ABCA8	31.3647	1.24116	0.391922	3.16686	0.00154096	0.0232578
SMIM4	239.423	-0.413702	0.130613	-3.16739	0.00153816	0.0232578
MDFI	298.618	0.461473	0.145713	3.167	0.00154021	0.0232578
SS18L2	382.4	-0.264234	0.0834267	-3.16726	0.00153884	0.0232578
NDN	180.623	0.507556	0.160299	3.16631	0.00154387	0.023282
ZNF467	37.3988	0.452532	0.142942	3.16585	0.00154632	0.0232993
HTRA3	1160.8	0.602746	0.190448	3.16488	0.00155147	0.0233571
FLT4	140.255	0.478575	0.151231	3.16453	0.00155336	0.0233658
FKBP14	143.305	0.296903	0.0938755	3.16274	0.00156293	0.0234901
ACY3	205.009	-0.513997	0.162546	-3.16217	0.001566	0.0235164
C7orf55	255.191	-0.335929	0.106246	-3.16181	0.0015679	0.023525
VGLL3	132.584	0.692281	0.218983	3.16134	0.00157045	0.0235435
MIR100HG	84.5242	0.680895	0.215456	3.16025	0.00157635	0.0236122
DMAP1	477.159	-0.244693	0.0774604	-3.15894	0.00158343	0.023686
LSM7	1321.52	-0.320894	0.101586	-3.15885	0.00158393	0.023686
AKAP7	200.138	-0.526572	0.166798	-3.15695	0.0015943	0.0237415
COPZ2	92.5179	0.547162	0.173309	3.15715	0.00159321	0.0237415
H2AFJ	1853.46	-0.461664	0.146229	-3.15714	0.00159323	0.0237415
KIAA1383	38.2224	0.7229	0.228979	3.15705	0.00159374	0.0237415
PES1	2293.12	-0.232854	0.0737468	-3.15747	0.00159142	0.0237415
COL10A1	696.585	0.942175	0.298497	3.15639	0.00159733	0.0237668
FYN	457.806	0.474411	0.150331	3.15578	0.00160068	0.0237968
TROVE2	642.933	0.170933	0.0541803	3.15489	0.00160557	0.0238496
SCRG1	8.7637	1.55736	0.493975	3.15271	0.0016176	0.0240083
F13A1	270.196	0.885343	0.280927	3.1515	0.00162432	0.0240879
DKK1	41.1702	1.22499	0.388837	3.15039	0.00163052	0.0241398
MED18	362.889	-0.249548	0.0792066	-3.1506	0.00162934	0.0241398
TRIM9	19.9261	0.775153	0.24616	3.14899	0.00163838	0.0242361
COX18	460.332	-0.226039	0.0717957	-3.14836	0.00164188	0.0242677
ABCA6	16.7894	0.871576	0.276912	3.14748	0.00164684	0.0242806
GAR1	632.395	-0.23596	0.0749629	-3.14769	0.00164566	0.0242806
TMEM31	0.906926	0.967472	0.307353	3.14775	0.00164531	0.0242806
SMC1B	2.9069	0.926355	0.294434	3.14623	0.00165393	0.0243625
STK40	1825.11	-0.241134	0.0766474	-3.14601	0.00165512	0.0243625
WHAMML2	5.83623	0.645321	0.205205	3.14477	0.00166217	0.024446
PPFIA4	19.2148	0.599967	0.190804	3.14441	0.00166423	0.0244563
HACL1	395.913	-0.222621	0.0708122	-3.14382	0.00166757	0.0244851
GCDH	518.697	-0.2207	0.0702465	-3.14179	0.00167916	0.0246351
TMEM204	179.225	0.411954	0.131142	3.14128	0.00168209	0.0246577
NLE1	634.569	-0.28183	0.0897605	-3.1398	0.00169061	0.0247532
TTYH1	8.03925	0.684124	0.217897	3.13967	0.00169138	0.0247532
MISP3	560.842	-0.43441	0.138401	-3.13878	0.00169652	0.0248081
CSMD3	0.60028	1.42067	0.452667	3.13846	0.00169841	0.0248154
CHEK2	405.033	-0.274822	0.0875728	-3.13821	0.00169982	0.0248156
AKT3	195.448	0.558743	0.178109	3.13708	0.00170641	0.0248783
KDELC1	126.63	0.356193	0.113546	3.13699	0.0017069	0.0248783
CRHBP	1.58724	0.873567	0.278564	3.13597	0.00171286	0.02494
NRK	20.0159	0.903984	0.28828	3.13579	0.00171393	0.02494
C14orf64	6.73266	-1.0116	0.322693	-3.13487	0.00171928	0.0249975
DGKI	3.46816	0.693778	0.221379	3.1339	0.00172502	0.0250605
PRKCDBP	278.325	0.499535	0.159453	3.1328	0.00173146	0.0251336
CDC25C	198.472	-0.314425	0.100379	-3.13237	0.00173399	0.0251499
CDR2L	414.809	0.425786	0.136002	3.13074	0.00174367	0.0252296
MRPL12	2318.71	-0.349511	0.111647	-3.13049	0.00174514	0.0252296
UBE2E2	97.0161	0.529992	0.169276	3.13093	0.00174255	0.0252296
WISP1	142.058	0.621438	0.198497	3.13072	0.00174381	0.0252296
SERPINB3	5.52417	2.67812	0.856042	3.12849	0.00175709	0.0253626
SYT2	10.6334	0.545611	0.174415	3.12823	0.0017586	0.0253626
TTYH2	74.251	0.483955	0.154694	3.12847	0.0017572	0.0253626
TNFAIP6	88.725	0.714144	0.228318	3.12785	0.00176087	0.0253748
LRRFIP2	960.635	-0.186187	0.0595362	-3.1273	0.00176422	0.0254025
GPD1L	1159.82	-0.258361	0.0826243	-3.12693	0.00176641	0.0254135
UBE2Q1	1713.55	0.13383	0.0428257	3.12498	0.00177815	0.0255618
ANKRD53	3.05942	0.666544	0.213479	3.12229	0.00179451	0.0257762
FITM2	122.868	-0.406196	0.13014	-3.12123	0.00180098	0.0258371
SOX7	78.1253	0.480083	0.153818	3.12112	0.00180165	0.0258371
FEZ1	91.9357	0.504586	0.161701	3.1205	0.00180547	0.0258712
CALU	3831.15	0.25155	0.0806357	3.11959	0.00181105	0.0259276
SNAI1	139.423	0.391304	0.125443	3.11938	0.00181232	0.0259276
PRICKLE2	160.779	0.520308	0.166885	3.11776	0.00182231	0.0260288
TCEAL7	25.2093	0.571756	0.183375	3.11796	0.00182109	0.0260288
TPRG1	12.241	0.50784	0.162908	3.11735	0.00182484	0.0260441
HAS1	9.59976	1.08421	0.347954	3.11596	0.00183345	0.0261461
DENND1A	986.375	-0.204633	0.065689	-3.11518	0.00183834	0.0261948
GPC6	204.254	0.603157	0.193633	3.11494	0.0018398	0.0261948
GPR109A	41.1439	0.910088	0.292258	3.11399	0.00184574	0.0262584
FPGS	1315.58	-0.262748	0.0843843	-3.11371	0.00184751	0.0262626
CCDC51	501.512	-0.225765	0.0725738	-3.11084	0.00186558	0.0264907
LOC100129066	2.99645	-0.787571	0.253201	-3.11045	0.00186801	0.0264907
RASA4	177.644	0.425479	0.136788	3.1105	0.0018677	0.0264907
HAMP	7.0323	0.91266	0.293462	3.10997	0.00187106	0.0265128
GDI1	2357.61	0.183643	0.0591073	3.10694	0.00189033	0.0267435
PRMT7	625.799	-0.202782	0.0652667	-3.10698	0.00189009	0.0267435
NME3	581.02	-0.364241	0.117244	-3.1067	0.00189189	0.0267443
GNG3	4.61086	0.588386	0.189421	3.10622	0.00189493	0.0267661
CGB8	0.597145	2.37704	0.765372	3.10573	0.00189809	0.0267895
GRB2	3057.05	0.139901	0.0450557	3.10507	0.00190237	0.0268287
DISP1	113.459	0.355937	0.114659	3.10431	0.00190721	0.0268545
SDCCAG8	329.531	0.197227	0.0635317	3.10439	0.0019067	0.0268545
HOXA11AS	340.532	-0.598938	0.19296	-3.10395	0.00190958	0.0268666
B3GALNT1	101.522	0.57617	0.185694	3.1028	0.00191698	0.0269245
MRPS25	1358.07	-0.291213	0.0938554	-3.10278	0.00191713	0.0269245
SCG5	153.464	-0.75022	0.241803	-3.10261	0.00191822	0.0269245
ARSE	1405.71	-0.611557	0.197288	-3.09982	0.00193639	0.0271541
BNIP2	491.699	0.247905	0.0799789	3.09963	0.00193762	0.0271541
CACNA1H	372.899	0.576879	0.186211	3.09798	0.00194846	0.0271894
HEPHL1	14.0861	1.10396	0.356349	3.09798	0.00194844	0.0271894
EMBP1	28.5719	0.696978	0.224984	3.09789	0.00194902	0.0271894
OAS2	973.564	0.661152	0.213423	3.09785	0.00194928	0.0271894
PCNXL2	293.63	0.324832	0.104832	3.0986	0.00194438	0.0271894
TMEM130	13.7306	0.770617	0.248709	3.09847	0.00194524	0.0271894
ASB2	75.5574	0.712268	0.229944	3.09757	0.00195114	0.027194
PPPDE1	1314.16	0.166677	0.0538544	3.09495	0.00196846	0.0273961
PSRC1	274.741	-0.328932	0.106282	-3.09491	0.00196871	0.0273961
BAALC	9.51738	0.700318	0.226321	3.09436	0.00197237	0.0274043
RAB12	371.872	0.263671	0.085204	3.09458	0.00197092	0.0274043
PCDHGB7	69.0241	0.729324	0.235744	3.09372	0.00197667	0.0274426
LBP	8.34232	1.16149	0.375684	3.09167	0.00199032	0.0276106
CEP350	906.228	0.205383	0.0664725	3.08975	0.00200323	0.0277682
C9orf169	13.7763	0.653002	0.211409	3.08881	0.00200957	0.0277913
NLGN4X	31.156	0.673079	0.217881	3.0892	0.00200693	0.0277913
PRSS50	1.85248	-1.46134	0.473099	-3.08886	0.00200925	0.0277913
DOK5	22.011	0.671203	0.21732	3.08855	0.00201139	0.0277948
RRP9	915.654	-0.24508	0.0793588	-3.08825	0.0020134	0.0278011
HSCB	190.911	-0.264746	0.0857418	-3.08771	0.00201706	0.0278086
KIAA1432	384.439	0.203431	0.0658838	3.08772	0.00201697	0.0278086
ACVR2B	287.181	-0.279335	0.0904858	-3.08706	0.00202146	0.0278478
FAM19A5	90.8042	0.57491	0.186258	3.08663	0.00202439	0.0278665
RAB8B	393.961	0.29728	0.0963248	3.08623	0.00202715	0.027883
ATP8B3	12.246	0.533455	0.172878	3.08573	0.00203055	0.0279084
MYB	1970.91	-0.321346	0.104212	-3.08359	0.00204518	0.0280662
SOX5	7.30916	0.642531	0.208367	3.08365	0.00204476	0.0280662
C3orf57	30.5542	1.22191	0.396319	3.08315	0.00204823	0.0280773
LDB2	122.207	0.430602	0.139669	3.08302	0.00204914	0.0280773
FUT11	111.846	0.321985	0.104501	3.08118	0.0020618	0.0282292
C12orf59	6.48358	0.687435	0.223154	3.08055	0.00206621	0.0282462
TKTL1	1.92195	-1.54212	0.500592	-3.08058	0.00206595	0.0282462
SFRP1	81.9747	1.07195	0.348001	3.08031	0.00206785	0.0282469
FLRT2	110.684	0.658528	0.213803	3.08006	0.00206958	0.0282489
CILP2	47.768	0.815733	0.264888	3.07953	0.00207325	0.0282557
MRAP	0.838915	3.0805	1.00025	3.07972	0.00207196	0.0282557
COL5A3	437.733	0.527866	0.171449	3.07885	0.00207798	0.0282986
DNTTIP2	1282.7	-0.150168	0.0487885	-3.07793	0.00208441	0.0283305
P4HA1	1247.83	0.307234	0.0998213	3.07784	0.00208509	0.0283305
SFTA1P	1.89196	1.26024	0.409451	3.07787	0.00208488	0.0283305
C14orf132	126.68	0.645212	0.209665	3.07735	0.00208848	0.0283334
CCDC50	1054.26	0.185163	0.0601689	3.07739	0.00208825	0.0283334
SPTBN5	124.014	0.741078	0.240867	3.07671	0.00209298	0.028373
SHE	66.2224	0.522861	0.169971	3.07618	0.00209668	0.0284015
AP2A1	2235.87	0.16016	0.0520936	3.07446	0.00210881	0.0285009
ESRRA	2461.84	-0.24593	0.0799905	-3.07449	0.00210862	0.0285009
UNC13D	728.63	0.625414	0.203397	3.07484	0.00210617	0.0285009
TUBA1A	2298.2	0.334776	0.108925	3.07344	0.00211608	0.0285775
PCDHB6	9.61293	0.719299	0.234055	3.07321	0.00211769	0.0285776
RBMS1	484.129	0.49714	0.161805	3.07247	0.00212292	0.0286265
RNMTL1	361.582	-0.289811	0.094357	-3.07143	0.00213035	0.0287051
IGFBP7	4825.75	0.425069	0.138439	3.07044	0.00213741	0.0287129
LDLRAD2	128.242	0.299106	0.0974129	3.0705	0.00213703	0.0287129
NME7	154.033	0.240348	0.078271	3.07071	0.00213551	0.0287129
SERPINH1	4371.61	0.262052	0.0853294	3.07106	0.002133	0.0287129
SH2D1B	6.65169	0.738202	0.240446	3.07013	0.00213963	0.0287129
TPSD1	11.5455	1.1265	0.366937	3.07	0.00214059	0.0287129
BOC	208.019	0.670608	0.218481	3.06941	0.00214485	0.0287269
BUD31	1553.22	-0.299728	0.0976443	-3.06959	0.00214356	0.0287269
ATP8A2	2.4674	0.595628	0.194094	3.06876	0.00214952	0.0287677
PCSK5	100.871	0.573066	0.186767	3.06834	0.0021525	0.0287861
CD248	892.732	0.498589	0.162709	3.0643	0.00218176	0.0291556
MAP1LC3C	1.06658	0.967349	0.315751	3.06364	0.00218662	0.0291985
WISP2	20.1588	1.13668	0.371058	3.06334	0.0021888	0.0292059
TMUB1	1196.36	-0.259748	0.084807	-3.06281	0.00219268	0.0292358
UNC45B	0.536658	1.00919	0.329552	3.0623	0.00219643	0.0292639
ABHD4	520.616	0.307095	0.100299	3.06178	0.00220022	0.0292914
ATP5F1	3690.98	-0.231163	0.0755101	-3.06135	0.00220342	0.0292914
BPGM	258.713	0.223888	0.0731331	3.06138	0.00220322	0.0292914
EXOSC7	766.173	-0.222642	0.0727383	-3.06087	0.00220697	0.0293168
HOXC8	7.66293	1.05446	0.34461	3.05985	0.00221447	0.0293945
TSPYL5	78.6982	0.5345	0.17483	3.05726	0.00223369	0.0296275
LTBP2	1186.3	0.591076	0.193416	3.05598	0.0022433	0.0297135
POU3F1	2.55611	0.76628	0.25075	3.05595	0.0022435	0.0297135
GIPC3	58.3087	0.359899	0.117781	3.05567	0.0022456	0.0297193
PPP4R4	4.22679	-0.991239	0.32442	-3.05542	0.00224744	0.0297216
VASN	235.927	0.442906	0.144969	3.05519	0.00224919	0.0297227
PPP1R1A	14.8997	1.17444	0.384442	3.05493	0.00225114	0.0297264
FAM86EP	74.1965	-0.269951	0.0883824	-3.05435	0.00225546	0.0297614
SPAAR	7.86325	0.351138	0.115023	3.05277	0.00226736	0.0298963
PGR	21.7324	0.693508	0.227207	3.05232	0.00227078	0.0299193
ITGB5	2859.7	0.256	0.0838781	3.05205	0.00227285	0.0299245
UQCRQ	2868.48	-0.350447	0.114845	-3.05146	0.00227729	0.0299608
FGF3	1.8853	1.82144	0.59709	3.05052	0.00228447	0.0300331
GSS	2479.24	-0.254797	0.0835415	-3.04994	0.00228887	0.0300484
SPCS1	2086.8	-0.184367	0.0604497	-3.04992	0.002289	0.0300484
DHRS4L1	11.0746	-0.493569	0.16187	-3.04918	0.00229471	0.030079
GJB6	4.61625	1.07752	0.353359	3.04936	0.00229331	0.030079
SLC14A1	91.0301	-1.05088	0.344827	-3.04757	0.00230702	0.0302182
EIF4EBP1	1256.83	-0.39418	0.129353	-3.04731	0.00230901	0.030222
FZD1	405.432	0.341899	0.112214	3.04684	0.00231259	0.0302468
NAALAD2	5.63503	0.440861	0.144753	3.04561	0.00232208	0.0303487
FHIT	63.0376	-0.448981	0.147467	-3.04462	0.00232975	0.0304241
TUFM	6520.56	-0.212601	0.069833	-3.04442	0.00233126	0.0304241
FASTK	1402.6	-0.260259	0.0854954	-3.04412	0.00233359	0.0304298
G0S2	244.88	0.601914	0.197757	3.04371	0.00233682	0.0304298
LOXHD1	1.72001	0.70168	0.230534	3.04371	0.00233681	0.0304298
SLIT3	237.16	0.686777	0.225714	3.04268	0.0023448	0.0305115
UHMK1	321.938	0.392898	0.129163	3.04187	0.00235117	0.0305721
NTM	209.787	0.68451	0.225122	3.04061	0.00236098	0.0306773
KIF22	1609.69	-0.269836	0.0887554	-3.04022	0.00236408	0.0306952
KCNK12	2.40359	0.6789	0.223323	3.04	0.0023658	0.0306952
TRAPPC3	952.069	-0.181863	0.0598288	-3.03973	0.00236792	0.0307004
FSCN1	1369.39	0.628174	0.206704	3.039	0.00237363	0.030752
MAL	6.93861	0.758704	0.249681	3.03869	0.00237609	0.0307616
FIS1	1801.68	-0.299686	0.0986461	-3.03799	0.00238159	0.0307808
LINC01101	4.47153	-0.898613	0.295773	-3.03818	0.0023801	0.0307808
PIK3CA	274.84	0.206935	0.068119	3.03785	0.00238275	0.0307808
CAMK2G	981.319	0.182686	0.0601556	3.0369	0.00239027	0.0308332
RNF2	407.479	0.200867	0.0661416	3.03693	0.00239001	0.0308332
ACTR2	7372.32	0.145143	0.0478269	3.03475	0.00240736	0.0309865
CYBRD1	1001.45	0.543329	0.17902	3.03502	0.00240522	0.0309865
SCN3B	11.6874	0.66743	0.21992	3.03488	0.00240631	0.0309865
SLC18A1	43.1641	-1.24799	0.411344	-3.03392	0.00241396	0.031049
NALCN	17.0824	0.931986	0.307337	3.03246	0.00242573	0.0311728
RALB	1766.2	0.182357	0.0601382	3.03229	0.00242707	0.0311728
TMEM30A	3042.11	0.192923	0.0636387	3.03154	0.0024331	0.0312277
LGALS8	688.38	0.191342	0.0631497	3.02997	0.0024458	0.0313231
SNED1	206.484	0.464198	0.153185	3.03032	0.00244298	0.0313231
TDRD10	2.95566	0.606031	0.20001	3.03001	0.00244547	0.0313231
ANKRD1	2.42979	1.15256	0.380446	3.02949	0.00244965	0.0313321
SCHIP1	96.5957	0.441024	0.145579	3.02945	0.00245002	0.0313321
NPL	170.157	0.355693	0.11743	3.02898	0.00245378	0.0313353
SH3TC2	326.346	0.535552	0.176806	3.02904	0.00245332	0.0313353
MPRIP	1604.61	0.2106	0.0695366	3.02862	0.00245676	0.031351
IDH2	4429.62	-0.298816	0.0987018	-3.02747	0.00246612	0.0314479
PHLDA1	3600.81	0.473359	0.156388	3.02683	0.00247131	0.0314915
ANKRD30B	7.72266	-1.81859	0.600954	-3.02617	0.00247674	0.0315382
CPZ	273.69	0.567916	0.187729	3.02519	0.00248474	0.0316176
ELFN2	33.4828	0.927328	0.306568	3.02487	0.00248741	0.031629
COL4A1	8070.24	0.399449	0.132085	3.02418	0.00249311	0.0316788
ADAMTS7	164.034	0.445899	0.147504	3.02297	0.00250307	0.0317601
KATNB1	647.41	-0.18716	0.0619125	-3.02298	0.002503	0.0317601
IL17RB	458.867	-0.419022	0.138641	-3.02236	0.00250816	0.0318021
EMX2	1.89129	1.16078	0.384114	3.02197	0.00251133	0.0318197
CDKN2B	359.328	0.562028	0.186052	3.02081	0.00252098	0.0319077
CLIC4	2303.16	0.37363	0.123695	3.02057	0.00252302	0.0319077
SUSD5	20.3538	0.707104	0.234102	3.02049	0.00252364	0.0319077
SYNJ1	181.075	0.239885	0.0794397	3.01972	0.00253009	0.0319666
FLJ39653	92.6641	-0.427708	0.14166	-3.01925	0.002534	0.0319933
GPR135	6.8211	0.407908	0.135196	3.01717	0.00255148	0.0321716
UNC5C	9.36698	0.654064	0.216783	3.01714	0.00255173	0.0321716
ATP6V1C2	259.996	-0.50655	0.16791	-3.0168	0.00255462	0.0321854
KL	24.5425	0.666725	0.221026	3.0165	0.00255708	0.0321936
B4GALT6	181.036	0.355383	0.117866	3.01514	0.00256861	0.0322342
C1R	3152.36	0.516114	0.171179	3.01505	0.00256934	0.0322342
CDYL2	27.3979	0.540677	0.179288	3.0157	0.00256389	0.0322342
MRPL2	860.719	-0.259244	0.0859797	-3.01518	0.00256828	0.0322342
SUSD2	124.642	0.668395	0.221677	3.01517	0.00256832	0.0322342
ARIH2	1368.06	-0.149306	0.0495377	-3.01399	0.00257839	0.032296
BAI1	7.34657	0.660061	0.219006	3.0139	0.00257914	0.032296
DAK	1057.42	-0.256329	0.0850509	-3.01383	0.00257969	0.032296
BMPR2	1470.92	0.260655	0.0865259	3.01245	0.00259151	0.0323991
KCND2	11.9391	0.820846	0.272485	3.01244	0.00259156	0.0323991
MANCR	8.93056	0.861463	0.286024	3.01185	0.00259659	0.0324392
IMPA2	964.103	-0.318326	0.10574	-3.01046	0.00260854	0.0325657
ZNF676	1.0936	1.27631	0.424066	3.00971	0.002615	0.0326235
PAAF1	459.429	-0.247638	0.0823183	-3.0083	0.00262712	0.0327518
GNPDA2	232.864	0.220858	0.0734291	3.00777	0.00263171	0.0327633
MT3	27.7095	-1.11199	0.369702	-3.0078	0.00263147	0.0327633
CD22	46.6973	0.816153	0.271445	3.0067	0.002641	0.0328559
ATAD3B	667.324	-0.391573	0.130288	-3.00545	0.00265191	0.0329
HIRA	1283.54	-0.204246	0.0679568	-3.00553	0.00265122	0.0329
TRIM6	29.697	0.515048	0.171338	3.00604	0.00264678	0.0329
WDR6	2822.18	-0.215056	0.0715474	-3.00578	0.00264901	0.0329
ARL10	13.061	0.52185	0.173685	3.00457	0.00265954	0.0329717
ETS1	1370.55	0.411072	0.13685	3.00381	0.00266621	0.0330278
HSN2	11.1639	0.506967	0.168785	3.00363	0.00266778	0.0330278
CCDC81	4.47525	0.458581	0.15274	3.00237	0.0026789	0.0330925
HS3ST3A1	28.5795	0.548637	0.18275	3.00212	0.00268102	0.0330925
NCKIPSD	672.552	-0.18622	0.0620324	-3.00198	0.00268228	0.0330925
NUDT10	8.76466	0.721494	0.240278	3.00274	0.00267558	0.0330925
SLC4A11	171.488	0.727036	0.242168	3.0022	0.00268039	0.0330925
SLC45A2	3.12035	-0.808056	0.269198	-3.00172	0.00268458	0.0330981
KBTBD10	6.30006	-0.526391	0.175379	-3.00146	0.0026869	0.0331038
TRAIP	179.702	-0.291317	0.0971307	-2.99922	0.0027067	0.0333248
CCDC72	1718.65	-0.280427	0.0935202	-2.99857	0.00271248	0.0333729
PCDHGA4	8.18256	0.701954	0.234172	2.99761	0.00272107	0.0334555
ANKRD36BP1	73.0634	0.334915	0.111741	2.99723	0.00272441	0.0334608
LIF	775.79	0.424426	0.14161	2.99714	0.00272525	0.0334608
ZDHHC15	7.46161	0.64009	0.213625	2.99633	0.00273247	0.0335263
ARHGAP20	17.4667	0.651072	0.217307	2.99609	0.00273468	0.0335266
SMARCB1	1786.24	-0.158526	0.0529139	-2.99591	0.00273625	0.0335266
PLA1A	120.185	0.636726	0.212569	2.99538	0.00274102	0.033562
EID3	10.0179	0.357672	0.119428	2.99487	0.00274565	0.0335956
GNB4	351.93	0.48221	0.161039	2.99438	0.00275005	0.0336264
CLEC18A	13.708	-0.670364	0.223946	-2.99342	0.00275869	0.0337089
RPUSD3	643.355	-0.190453	0.0636306	-2.9931	0.00276158	0.0337211
METTL11B	0.528702	1.23164	0.411629	2.99212	0.00277046	0.0337873
RBM4	1935.63	-0.163798	0.0547439	-2.99209	0.00277078	0.0337873
KIF14	269.947	0.300313	0.100422	2.9905	0.00278519	0.0339166
SERTAD2	603.179	0.212126	0.0709304	2.99062	0.0027841	0.0339166
JAG1	2271.53	0.351086	0.117417	2.99007	0.00278915	0.0339186
MAP3K12	71.0364	0.435103	0.145516	2.99008	0.00278907	0.0339186
CYP46A1	2.46363	0.566642	0.189533	2.98967	0.00279278	0.0339323
PCSK1	377.669	-1.19251	0.398895	-2.98953	0.00279409	0.0339323
CMTM4	2700.2	-0.265173	0.0887082	-2.98928	0.00279636	0.0339368
ADCK2	880.313	-0.210613	0.0704717	-2.98861	0.00280249	0.0339656
AKAP3	18.5289	-0.648738	0.21707	-2.98861	0.00280254	0.0339656
DAND5	2.40534	0.693878	0.232212	2.98813	0.00280692	0.0339956
ADCY5	49.9484	0.833705	0.279081	2.98732	0.00281436	0.0340043
C1orf198	1295.79	0.214447	0.0717739	2.98781	0.00280985	0.0340043
ENTPD3	19.9888	0.859664	0.287776	2.98727	0.00281482	0.0340043
PPP1R14A	70.8617	0.53261	0.178296	2.98722	0.00281527	0.0340043
KIAA1279	478.322	0.161519	0.0540785	2.98675	0.00281957	0.0340332
LARP1B	547.512	-0.182863	0.061243	-2.98587	0.00282777	0.0340861
NDUFB1	675.824	-0.289276	0.0968813	-2.98588	0.00282764	0.0340861
NASP	2307.28	-0.223285	0.0747939	-2.98533	0.00283271	0.0341225
NFU1	639.536	-0.22356	0.074902	-2.98471	0.00283851	0.0341463
RYR2	71.3803	0.766868	0.256923	2.98482	0.00283749	0.0341463
CA14	4.83592	0.549648	0.184193	2.98409	0.00284427	0.0341926
TMEM121	13.9894	0.545823	0.182999	2.98265	0.00285762	0.03433
NDUFS5	2800.66	-0.318232	0.10677	-2.98053	0.00287752	0.0345458
SOX17	30.2762	0.468257	0.157141	2.97984	0.00288396	0.0345998
CYP11A1	2.47625	0.890324	0.298888	2.97879	0.00289388	0.0346711
DGCR9	2.95304	0.770864	0.258801	2.97859	0.00289574	0.0346711
PER1	525.834	0.418109	0.140368	2.97866	0.00289511	0.0346711
SNX29	279.621	0.272877	0.0916231	2.97826	0.0028989	0.0346857
NOX5	0.622852	1.13401	0.380959	2.97672	0.00291351	0.0348371
C16orf54	42.2383	0.67253	0.225975	2.97612	0.00291919	0.0348816
DCP1A	792.386	-0.181684	0.0610546	-2.97576	0.00292262	0.0348993
CYYR1	126.584	0.414934	0.139487	2.97471	0.00293264	0.0349955
PDZRN4	20.0877	0.968708	0.325698	2.97426	0.00293699	0.0350006
TNFAIP2	814.52	0.515244	0.173225	2.97441	0.00293551	0.0350006
COPA	5443.15	0.159226	0.053559	2.97291	0.00294993	0.0351313
HS6ST3	1.89196	1.15033	0.387027	2.97222	0.00295658	0.0351871
ANG	559.366	-0.432129	0.14545	-2.97097	0.00296859	0.0352477
C8orf33	2270.94	-0.342424	0.115248	-2.9712	0.0029664	0.0352477
FAM63B	98.4962	0.394168	0.132666	2.97113	0.00296702	0.0352477
TELO2	1097.12	-0.242897	0.0817597	-2.97087	0.00296958	0.0352477
TIMM8B	671.129	-0.306845	0.103292	-2.97065	0.00297166	0.0352489
SH2D7	3.92526	-0.919125	0.309512	-2.96959	0.00298196	0.0353476
BTBD2	2271.43	-0.205622	0.0692483	-2.96934	0.00298441	0.0353532
HOPX	252.063	0.632304	0.212985	2.96877	0.00298992	0.0353711
MBLAC1	32.9233	-0.306076	0.103105	-2.9686	0.00299164	0.0353711
RIMKLB	84.0956	0.540898	0.182208	2.96857	0.00299187	0.0353711
ERI3	888.274	-0.218659	0.0736723	-2.968	0.00299746	0.0354137
COL4A3	8.71029	-1.00263	0.337848	-2.9677	0.00300032	0.0354241
DYRK4	370.767	-0.35597	0.119957	-2.96749	0.00300245	0.0354257
DDT	1030.51	-0.301	0.10148	-2.9661	0.00301599	0.0355384
KLHL38	2.82871	0.799005	0.269373	2.96616	0.0030154	0.0355384
DDIT4	3149.79	0.394808	0.133142	2.96532	0.00302365	0.0356025
GPR85	9.04575	0.54047	0.182275	2.96514	0.00302541	0.0356025
ARL13B	153.019	0.260677	0.0879267	2.96471	0.00302968	0.0356292
ADAP2	125.125	0.381198	0.128659	2.96287	0.00304787	0.0357723
KNDC1	15.0016	0.772612	0.260749	2.96305	0.00304609	0.0357723
REG1A	4986.75	-1.42802	0.481956	-2.96296	0.00304692	0.0357723
XYLB	273.244	-0.29363	0.0991362	-2.96188	0.00305766	0.0358637
MAZ	5669.79	-0.201281	0.0679667	-2.96147	0.00306176	0.035887
PRL	1.00667	1.31904	0.44546	2.96107	0.00306568	0.035887
WDFY2	123.5	0.239337	0.0808264	2.96112	0.00306519	0.035887
DOK6	17.2165	0.541541	0.182934	2.96031	0.0030733	0.0359525
DZIP1	80.9512	0.512405	0.173122	2.95979	0.00307847	0.0359895
STEAP4	110.57	0.690511	0.233343	2.95921	0.00308427	0.0360336
UQCR10	1424.2	-0.286975	0.0969964	-2.95862	0.00309024	0.0360798
THUMPD3	920.483	-0.156827	0.0530113	-2.95838	0.00309261	0.0360838
MAP2K1	1174.33	0.194054	0.0656139	2.95751	0.00310138	0.0361389
ZDBF2	51.6755	0.5694	0.192527	2.95751	0.00310133	0.0361389
BCAM	565.022	0.405992	0.137328	2.95638	0.00311274	0.0361771
CHSY3	41.9487	0.500624	0.169385	2.95554	0.00312123	0.0361771
CLLU1OS	3.51418	1.08594	0.367401	2.95575	0.00311914	0.0361771
EGR2	152.69	0.623194	0.210865	2.95541	0.0031225	0.0361771
GFRA2	9.40579	0.698329	0.236192	2.95662	0.00311034	0.0361771
RNF123	845.869	-0.157289	0.0532041	-2.95634	0.00311316	0.0361771
RPS29	7827.7	-0.299733	0.10142	-2.95537	0.00312291	0.0361771
SPARCL1	1804.85	0.590641	0.199815	2.95593	0.00311723	0.0361771
STC1	331.156	0.472646	0.159865	2.95654	0.00311116	0.0361771
LEMD1	50.2931	0.892514	0.30216	2.95377	0.00313913	0.0363414
SVEP1	208.356	0.582126	0.197188	2.95213	0.00315587	0.0365114
C14orf37	52.3732	0.525351	0.177991	2.95156	0.00316176	0.036556
FLG	5.77383	0.769529	0.260784	2.95083	0.00316923	0.036582
LEPR	130.31	0.426177	0.144421	2.95094	0.00316805	0.036582
SCARA3	162.01	0.554139	0.187797	2.95074	0.00317017	0.036582
FAT2	7.32664	0.529306	0.179452	2.94957	0.00318216	0.0366492
PPA2	1387.87	-0.224861	0.0762347	-2.94958	0.00318202	0.0366492
YOD1	319.224	0.231133	0.0783577	2.94971	0.00318069	0.0366492
KIF17	10.3283	0.530879	0.180017	2.94905	0.00318751	0.0366813
SLC25A29	478.349	-0.298324	0.101164	-2.9489	0.00318905	0.0366813
ELOVL4	13.165	0.513644	0.174235	2.94799	0.00319846	0.0367658
CYGB	372.59	0.387238	0.131464	2.94557	0.00322358	0.0370024
DNM1	241.025	0.464974	0.157888	2.94497	0.00322988	0.0370024
NLGN2	274.379	0.437312	0.148495	2.94496	0.00322994	0.0370024
RNF150	17.2025	0.809652	0.274942	2.94481	0.00323149	0.0370024
SLC26A6	1106.19	-0.281345	0.0955363	-2.9449	0.00323056	0.0370024
SPRR2D	13.6468	1.58469	0.537963	2.94572	0.00322207	0.0370024
LOC653653	47.9938	0.381609	0.129606	2.94437	0.00323611	0.0370316
TMEM186	322.188	-0.196029	0.0665937	-2.94365	0.00324365	0.0370941
MYH10	564.83	0.494475	0.168038	2.94264	0.0032543	0.037192
SIGLEC6	3.74181	0.917206	0.311763	2.94199	0.00326106	0.0372454
C1orf91	227.807	-0.27748	0.0943577	-2.94073	0.00327444	0.0373265
KCNQ3	4.97885	0.694126	0.236017	2.941	0.00327152	0.0373265
SLC7A8	1541.72	-0.502665	0.170923	-2.94088	0.00327277	0.0373265
C1orf50	136.368	-0.215989	0.0734905	-2.939	0.00329273	0.0374668
CDKN1C	172.809	0.488913	0.16636	2.93889	0.00329386	0.0374668
SELPLG	301.072	0.468012	0.159226	2.93929	0.00328961	0.0374668
TM4SF4	72.233	-1.07348	0.365282	-2.93877	0.00329514	0.0374668
FOLR1	97.0444	-1.06761	0.363341	-2.93831	0.00330004	0.0374769
THOP1	1270.48	-0.270524	0.0920746	-2.9381	0.00330233	0.0374769
XKR5	1.57091	0.694612	0.236412	2.93814	0.00330184	0.0374769
C16orf74	31.075	0.711637	0.242233	2.93782	0.00330534	0.0374871
INPP5J	305.727	-0.394262	0.134228	-2.93726	0.0033113	0.037512
RORA	129.72	0.458252	0.156016	2.93722	0.00331174	0.037512
ASL	2017.71	-0.276488	0.0941441	-2.93686	0.00331558	0.0375317
OLFML2A	336.488	0.392649	0.133765	2.93536	0.00333163	0.0376894
2004-09-01	90.1257	0.406025	0.138347	2.93483	0.00333734	0.0377301
RYR3	9.29666	0.49166	0.167549	2.93442	0.0033417	0.0377555
CDON	117.515	0.446748	0.152285	2.93363	0.00335018	0.0378274
ACAD8	436.476	-0.170659	0.0581814	-2.93322	0.0033547	0.0378327
RGS22	1.11596	1.0187	0.3473	2.9332	0.0033549	0.0378327
MPP2	28.5684	0.487366	0.166182	2.93273	0.00335998	0.0378661
EVL	382.424	0.41564	0.141735	2.93251	0.00336232	0.0378686
SMOX	537.762	0.36805	0.125554	2.93141	0.00337432	0.0379797
KDM3A	1341.84	0.221278	0.0754917	2.93116	0.00337695	0.0379853
HEPN1	0.548382	1.71595	0.585685	2.92981	0.00339165	0.0381266
HES6	1318.92	-0.460763	0.157282	-2.92954	0.00339459	0.0381357
FAM160B1	419.771	0.168663	0.0575854	2.92893	0.00340132	0.0381873
GRP	33.8481	0.797874	0.272449	2.92853	0.00340573	0.0382127
RPH3AL	300.526	-0.299315	0.102214	-2.9283	0.00340816	0.0382159
EFEMP1	702.292	0.656945	0.22447	2.92664	0.00342642	0.0383368
SARS2	535.314	-0.271815	0.0928652	-2.92698	0.0034227	0.0383368
TMEM115	1082.06	-0.178151	0.0608741	-2.92654	0.00342753	0.0383368
ZNF777	526.513	-0.148219	0.0506409	-2.92686	0.003424	0.0383368
NIN	576.773	0.271722	0.0928599	2.92615	0.00343186	0.0383611
CARD8	333.213	0.22159	0.0757393	2.92569	0.00343692	0.0383878
LOXL3	93.6916	0.348861	0.119246	2.92554	0.00343855	0.0383878
BTBD19	12.5343	0.482057	0.164813	2.92487	0.00344604	0.0384474
ITGB6	702.117	0.378747	0.129588	2.9227	0.00347007	0.0386838
SLC2A8	823.828	-0.368335	0.126031	-2.92257	0.00347156	0.0386838
DCBLD1	491.39	0.238298	0.081558	2.92182	0.00347997	0.0387054
ARHGAP27P1	503.165	0.338163	0.115737	2.92181	0.00348001	0.0387054
TSHZ2	42.7522	0.680306	0.232833	2.92186	0.00347943	0.0387054
AADAC	9.85108	0.830772	0.284385	2.9213	0.00348578	0.0387454
GPR156	0.882046	0.822336	0.281579	2.92045	0.00349527	0.0388025
POMGNT1	1196.05	-0.216558	0.0741521	-2.92046	0.00349511	0.0388025
SLC20A1	1235.94	0.241533	0.0827137	2.92011	0.00349911	0.0388209
TNFSF12	271.697	0.362839	0.12428	2.91953	0.00350564	0.0388692
SEMA5B	25.0019	0.421924	0.144535	2.91918	0.00350957	0.0388886
CHST5	367.194	-0.911346	0.312351	-2.9177	0.00352625	0.0389766
SLC23A2	428.025	0.302601	0.103708	2.91782	0.00352488	0.0389766
TANC1	834.722	0.182896	0.0626766	2.91809	0.00352178	0.0389766
TBX19	46.3035	0.26472	0.090723	2.91789	0.0035241	0.0389766
HEG1	847.724	0.47752	0.163714	2.91678	0.00353662	0.0390429
ITSN1	568.871	0.237241	0.0813345	2.91686	0.00353578	0.0390429
ANTXR1	2679.78	0.623131	0.213674	2.91627	0.00354238	0.0390581
LOC729467	2.01752	-1.13132	0.387909	-2.91644	0.00354048	0.0390581
C10orf55	9.89123	0.479124	0.164337	2.91549	0.00355128	0.0391321
IFIT1	254.15	0.652575	0.223894	2.91466	0.00356076	0.0392124
EMX2OS	3.95522	1.17	0.401457	2.91437	0.00356405	0.0392243
ECE2	374.193	-0.272212	0.0934234	-2.91375	0.00357119	0.0392545
RNASE7	6.56942	-0.848067	0.291045	-2.91387	0.00356978	0.0392545
SFPQ	5494.02	-0.124383	0.042693	-2.91342	0.00357489	0.0392709
AP3B2	4.75435	0.96602	0.331685	2.91246	0.00358592	0.0393512
MRPS12	1124.95	-0.324909	0.111561	-2.9124	0.0035866	0.0393512
FBLN5	321.617	0.5163	0.177302	2.91199	0.00359137	0.0393792
CGB5	4.25592	1.75674	0.603469	2.91106	0.003602	0.0394473
LAMA4	1399.79	0.388622	0.13349	2.91125	0.00359982	0.0394473
C10orf125	297.561	-0.536703	0.184427	-2.91011	0.00361301	0.0394932
LIPC	6.09315	-0.897876	0.308576	-2.90974	0.00361734	0.0394932
LMX1A	1.65354	-1.75877	0.604425	-2.90983	0.00361622	0.0394932
ROPN1L	1.57343	-1.11069	0.381739	-2.90955	0.00361947	0.0394932
RPAIN	532.811	-0.21637	0.0743593	-2.90979	0.00361673	0.0394932
WNT7B	49.851	0.982895	0.337795	2.90974	0.00361732	0.0394932
C5AR1	203.744	0.548646	0.188596	2.90911	0.00362457	0.0395116
RHOJ	84.061	0.469074	0.161248	2.90902	0.00362559	0.0395116
ACTR1B	1552.69	-0.157289	0.054112	-2.90672	0.00365237	0.0397791
GABRP	204.436	1.16006	0.399205	2.90591	0.00366184	0.0398337
TTC4	501.399	-0.145797	0.0501696	-2.90609	0.00365979	0.0398337
MPST	3107.53	-0.283715	0.0976582	-2.90518	0.00367042	0.0398784
NANS	2105	-0.276755	0.0952581	-2.90532	0.0036688	0.0398784
COL8A1	422.492	0.717673	0.247084	2.90457	0.00367762	0.0399322
CRTC2	867.14	0.150942	0.0519744	2.90416	0.00368237	0.0399462
GAL3ST2	124.819	-0.616511	0.212291	-2.90408	0.00368338	0.0399462
ADAMTSL4	154.439	0.493937	0.170098	2.90384	0.00368611	0.0399516
C16orf75	479.643	-0.294404	0.10141	-2.90312	0.00369467	0.0399714
GOLGA6L6	5.047	-1.51222	0.520834	-2.90346	0.00369065	0.0399714
NLGN3	23.0532	0.417429	0.143779	2.90327	0.00369288	0.0399714
ADCYAP1	23.9601	0.931199	0.320804	2.90271	0.00369951	0.0399996
USP32	723.613	0.173877	0.0599074	2.90243	0.00370283	0.0400019
ZBTB46	81.5209	0.397958	0.137118	2.90231	0.00370421	0.0400019
LRRC8D	912.229	-0.157958	0.0544359	-2.90173	0.00371105	0.0400515
LPHN2	213.786	0.496996	0.171296	2.90138	0.00371522	0.0400723
C16orf46	36.8136	-0.264347	0.0911174	-2.90117	0.00371777	0.0400755
FAM83F	365.697	-0.32734	0.112838	-2.90097	0.0037201	0.0400764
ZEB2	363.034	0.496162	0.171048	2.90071	0.00372319	0.0400855
ARMC9	209.098	0.283694	0.0978416	2.89953	0.00373726	0.0401544
DFNA5	76.1735	0.59288	0.204496	2.89922	0.00374086	0.0401544
FAM108B1	458.628	-0.202291	0.0697831	-2.89885	0.00374534	0.0401544
PSMA5	2525.27	-0.215837	0.0744513	-2.89903	0.00374317	0.0401544
REEP2	29.6856	0.556128	0.191797	2.89957	0.0037367	0.0401544
SLC30A1	373.951	0.261888	0.0903322	2.89916	0.0037416	0.0401544
TDRD9	2.6915	0.717946	0.247621	2.89937	0.00373915	0.0401544
LIFR	61.7541	0.596907	0.205926	2.89865	0.00374771	0.0401556
BTBD3	775.493	0.269998	0.0931841	2.89746	0.00376194	0.0402597
WDR74	960.229	-0.257924	0.0890116	-2.89764	0.0037598	0.0402597
ARHGAP31	344.66	0.411925	0.142216	2.89647	0.00377385	0.0403146
LINC00894	31.187	0.527071	0.181951	2.89677	0.00377024	0.0403146
LOC554202	14.7897	1.0408	0.359311	2.89664	0.00377178	0.0403146
NAV3	26.3759	0.715165	0.246945	2.89605	0.00377889	0.0403444
MIF	6752.38	-0.343407	0.118598	-2.89556	0.00378485	0.0403838
HIGD1A	2191.88	-0.253776	0.0876737	-2.89456	0.00379693	0.0404885
LPAR3	5.36784	0.988432	0.341602	2.89352	0.00380951	0.040593
RASSF5	276.07	0.44368	0.153343	2.89337	0.00381129	0.040593
ACTL8	31.2327	0.935637	0.323484	2.89238	0.00382336	0.0406618
KIAA1257	93.15	-0.477456	0.165079	-2.89228	0.00382458	0.0406618
RFPL2	0.950125	0.935148	0.3233	2.89251	0.00382177	0.0406618
SFXN2	323.14	-0.310187	0.107261	-2.89191	0.00382913	0.040686
ACTR8	447.687	-0.141697	0.0490063	-2.89142	0.00383509	0.040725
WEE1	982.822	-0.245536	0.0849262	-2.89117	0.00383813	0.0407331
ZBTB11-AS1	71.5398	-0.224426	0.0776667	-2.8896	0.0038573	0.0408878
TPR	2596.17	0.181424	0.0627839	2.88966	0.00385657	0.0408878
FAM107A	62.1838	0.60536	0.209555	2.88879	0.00386722	0.0409686
TIMP3	4810.25	0.517535	0.179171	2.88849	0.00387092	0.0409835
RPL36	14593.8	-0.347338	0.120265	-2.88811	0.0038756	0.0409934
ZNF282	971.093	-0.146569	0.0507504	-2.88804	0.00387645	0.0409934
NUDT16	773.215	-0.224122	0.0776105	-2.88777	0.00387978	0.0410043
ITLN2	9.38619	-1.63575	0.566756	-2.88615	0.00389983	0.0411467
NID1	1584.96	0.398477	0.138066	2.88612	0.00390017	0.0411467
STK16	637.346	-0.154009	0.0533577	-2.88635	0.00389739	0.0411467
CPEB1	3.32305	0.98806	0.342459	2.88519	0.00391176	0.0412133
SMARCD3	104.863	0.358374	0.124217	2.88506	0.00391342	0.0412133
ZNF202	294.92	-0.19984	0.0692618	-2.88529	0.00391056	0.0412133
TMCC1	643.734	0.19627	0.0680391	2.88467	0.00391826	0.04124
LINC01124	62.8021	-0.623686	0.216242	-2.88421	0.00392397	0.0412757
ANKRD43	347.464	-0.476448	0.16522	-2.88372	0.00393012	0.0413161
C2orf74	24.5529	0.501641	0.174062	2.88198	0.00395191	0.0414832
HOXA4	40.6704	0.465417	0.161482	2.88216	0.00394965	0.0414832
OMA1	354.822	-0.202766	0.0703588	-2.88189	0.00395299	0.0414832
CYR61	1609.97	0.552484	0.191755	2.8812	0.00396166	0.0415497
USHBP1	18.5774	0.430218	0.14934	2.88079	0.00396675	0.0415786
FGFR1	641.143	0.482119	0.167408	2.87991	0.00397784	0.0416704
ETV1	194.711	0.464302	0.161247	2.87944	0.00398376	0.0417079
TMEM89	1.30016	-0.949025	0.329621	-2.87914	0.00398755	0.0417231
FLJ33630	545.858	-0.241316	0.0838401	-2.8783	0.00399831	0.0418111
MARVELD3	623.327	-0.257343	0.0894174	-2.878	0.0040021	0.0418262
SFRS2B	1214.08	-0.144735	0.0502943	-2.87776	0.0040051	0.0418331
BSDC1	1623.51	-0.155555	0.0540591	-2.8775	0.00400845	0.0418436
HTR3C	1.1055	-2.06264	0.717074	-2.87647	0.0040215	0.0419422
RABEP2	667.608	-0.236659	0.0822765	-2.87638	0.00402259	0.0419422
PRKG2	9.04826	0.58252	0.202587	2.8754	0.00403512	0.0420307
TNXB	285.947	0.671407	0.233504	2.87535	0.00403579	0.0420307
PSMB2	2457.59	-0.200056	0.069591	-2.87473	0.0040437	0.0420885
GPATCH3	272.373	-0.237516	0.082635	-2.87428	0.00404955	0.0421002
MAP7D1	1238.47	0.247243	0.0860139	2.87445	0.00404729	0.0421002
EIF2B4	798.898	-0.136446	0.0474761	-2.874	0.00405314	0.042113
MANBAL	1366.1	-0.198483	0.0690773	-2.87335	0.00406147	0.042175
PKLR	70.2093	-0.976145	0.339821	-2.87252	0.00407206	0.0422604
PI4K2A	682.244	0.166212	0.0578918	2.87108	0.00409072	0.0424294
NAT14	160.37	-0.451228	0.157175	-2.87086	0.00409362	0.0424347
MRPL20	1421.47	-0.238068	0.0829409	-2.87034	0.00410031	0.0424794
LRRC17	37.5325	0.498088	0.173568	2.8697	0.00410861	0.0425407
STRADA	324.072	0.173483	0.0604651	2.86915	0.00411574	0.0425898
CLDN3	6841.67	-0.36921	0.128702	-2.86872	0.00412133	0.0426229
HIST2H2BA	3.41761	0.501399	0.174828	2.86797	0.00413121	0.0427003
URM1	1660.47	-0.234803	0.0818771	-2.86774	0.0041341	0.0427054
C10orf72	186.588	0.489402	0.170683	2.86731	0.00413975	0.0427076
MEGF11	7.34027	-0.87687	0.305799	-2.86747	0.00413768	0.0427076
MEIS3	92.3506	0.492586	0.17181	2.86704	0.00414333	0.0427076
POU4F1	11.4263	0.891253	0.310873	2.86694	0.00414464	0.0427076
SMARCC1	4059.75	-0.16986	0.0592504	-2.86681	0.00414628	0.0427076
DNASE1L1	631.478	0.228028	0.0795631	2.866	0.00415691	0.0427924
PIK3R6	21.2732	0.501038	0.174885	2.86496	0.00417066	0.0429093
SH3BP5	399.875	0.357143	0.124688	2.8643	0.00417938	0.0429741
GAL3ST4	231.07	0.373007	0.130322	2.86221	0.00420704	0.0432336
MEIS1	134.179	0.537288	0.187764	2.8615	0.00421642	0.043305
FZD4	352.413	0.330579	0.115579	2.8602	0.00423368	0.0434573
C1orf163	329.747	-0.17762	0.0621469	-2.85807	0.00426222	0.0436107
C9orf114	724.304	-0.184663	0.0646055	-2.85832	0.00425896	0.0436107
DPYD	158.807	0.617142	0.215915	2.85826	0.00425968	0.0436107
EEF1D	10454.1	-0.296732	0.103839	-2.85763	0.00426818	0.0436107
RGS11	60.1934	0.676003	0.236526	2.85805	0.00426257	0.0436107
TLE2	916.728	-0.497674	0.174087	-2.85878	0.00425279	0.0436107
TMEM116	109.798	-0.242113	0.0847211	-2.85776	0.00426644	0.0436107
TREX2	4.28443	0.483546	0.169209	2.85769	0.00426734	0.0436107
CDRT15P	5.92797	-0.450644	0.157736	-2.85694	0.00427741	0.043655
SNX27	710.031	0.170137	0.0595504	2.85703	0.00427628	0.043655
EPS15L1	691.203	0.111242	0.0389472	2.85622	0.00428723	0.0437199
FXYD7	0.884362	0.75409	0.26406	2.85575	0.00429357	0.0437199
PI4K2B	1034.69	-0.186278	0.0652228	-2.85603	0.0042897	0.0437199
SEC14L1	1181.15	0.246265	0.0862305	2.85589	0.00429163	0.0437199
SYT11	234.474	0.459731	0.161023	2.85505	0.00430294	0.0437903
TMEM22	32.6339	0.539866	0.189125	2.85454	0.00430987	0.0438359
MRO	8.11326	0.605378	0.212142	2.85364	0.00432217	0.0439359
DZIP1L	23.873	0.490596	0.171965	2.85288	0.00433246	0.0440154
ARHGEF4	77.0538	0.708251	0.248371	2.85159	0.00435017	0.0441001
FHL3	313.033	0.361963	0.126936	2.85155	0.00435068	0.0441001
GPR17	6.98446	0.676359	0.237166	2.85183	0.0043468	0.0441001
TRMT2A	628.277	-0.200433	0.0702862	-2.85167	0.00434901	0.0441001
SDCCAG3	965.582	-0.202193	0.0709251	-2.8508	0.00436093	0.0441789
CPXM1	317.425	0.5022	0.176181	2.85049	0.00436526	0.0441976
AKAP6	59.6068	0.482017	0.169116	2.85022	0.00436892	0.0442096
CEACAM6	34403.3	0.516295	0.181181	2.84961	0.00437732	0.0442695
IFI44L	277.977	0.745878	0.261783	2.84922	0.00438263	0.044298
TRHDE-AS1	0.840719	1.80607	0.634114	2.84819	0.0043969	0.0444172
HADH	2171.69	-0.249221	0.0875193	-2.84762	0.00440479	0.0444214
HLX	137.462	0.368049	0.12924	2.8478	0.00440226	0.0444214
SCAP	2352.95	-0.197664	0.0694099	-2.84777	0.00440263	0.0444214
C1orf124	203.38	0.170315	0.0598148	2.84738	0.00440813	0.04443
PALM2AKAP2_2	28.8884	0.464116	0.163033	2.84675	0.00441673	0.0444916
RPS6KB2	982.695	-0.215914	0.0758983	-2.84478	0.00444422	0.0447432
PTDSS2	585.402	-0.240712	0.0846206	-2.8446	0.00444673	0.0447432
MRPS18A	1082.12	-0.247771	0.0871128	-2.84426	0.00445152	0.0447661
MECP2	936.883	0.176965	0.0622294	2.84376	0.0044585	0.044811
RPS3A	7092.34	-0.287382	0.101075	-2.84325	0.00446558	0.044857
PPEF1	7.51558	0.642443	0.225969	2.84306	0.00446824	0.0448584
BCL6B	144.93	0.404658	0.142386	2.84197	0.00448353	0.0449197
CLGN	28.9382	-0.971353	0.341795	-2.84192	0.00448425	0.0449197
EXOC6B	90.6961	0.303512	0.106787	2.84222	0.0044801	0.0449197
TEAD1	1296.89	0.221945	0.0780971	2.84191	0.00448442	0.0449197
CD68	2750.25	0.349191	0.122895	2.84138	0.00449186	0.044969
C1orf111	0.983867	0.891731	0.313913	2.84069	0.00450161	0.0450161
LONP1	2528.52	-0.216037	0.0760466	-2.84085	0.00449934	0.0450161
MAB21L2	200.487	0.715938	0.252186	2.83893	0.00452654	0.0452401
ARVCF	349.741	-0.288291	0.10159	-2.83779	0.00454271	0.0453763
ATG10	96.6603	-0.265209	0.0934869	-2.83686	0.00455595	0.0454576
COL12A1	5154.34	0.525344	0.185174	2.83702	0.00455362	0.0454576
ZNF677	6.55127	0.568407	0.200405	2.83629	0.00456409	0.0455134
C1orf190	6.84668	0.504261	0.177829	2.83565	0.00457324	0.0455283
NEFH	14.2058	0.591162	0.208454	2.83593	0.00456924	0.0455283
SGPL1	1707.08	0.153738	0.0542133	2.83579	0.00457123	0.0455283
SYT8	26.4986	0.681272	0.240286	2.83525	0.004579	0.0455602
NID2	581.21	0.394801	0.139292	2.83434	0.00459211	0.0456397
SELP	69.5917	0.789198	0.278436	2.8344	0.0045912	0.0456397
C9orf142	627.077	-0.314492	0.110989	-2.83353	0.00460371	0.0457003
IGFBP5	7152.3	0.567235	0.200179	2.83363	0.00460221	0.0457003
UBXN11	344.935	-0.349094	0.123208	-2.83338	0.00460589	0.0457003
EXOSC4	668.712	-0.26476	0.0934554	-2.833	0.00461129	0.0457284
C6orf176	2.57155	0.949137	0.335185	2.83168	0.00463042	0.0458926
C9orf128	3.7788	-0.780811	0.275949	-2.82954	0.00466143	0.0459542
CHCHD10	1032.73	-0.372906	0.131775	-2.82988	0.00465657	0.0459542
IRX6	0.704753	1.78663	0.63139	2.82968	0.00465947	0.0459542
MLEC	13153.7	-0.216757	0.0765804	-2.83045	0.00464821	0.0459542
PLEKHG4B	4.15625	0.724725	0.256134	2.82948	0.00466239	0.0459542
TAF9	1465.14	-0.198138	0.0699974	-2.83064	0.00464548	0.0459542
TIGD5	265.422	-0.275269	0.0972313	-2.83107	0.00463928	0.0459542
TMEM141	3133.33	-0.385856	0.136333	-2.83024	0.00465129	0.0459542
ZBTB37	12.6845	0.301947	0.106709	2.82962	0.00466031	0.0459542
ZNF593	663.976	-0.298247	0.105369	-2.8305	0.00464749	0.0459542
SLC8A3	2.78774	0.664717	0.234941	2.82929	0.00466511	0.0459556
GRIN1	32.9728	-0.812561	0.28725	-2.82876	0.00467292	0.0460071
ADAMTS4	456.716	0.486048	0.17192	2.82717	0.0046961	0.0461929
C11orf31	1277.43	-0.240332	0.0850098	-2.82711	0.00469697	0.0461929
CHRNA1	17.5519	0.588571	0.208328	2.82521	0.00472492	0.0464422
PHPT1	1256.27	-0.297744	0.105401	-2.82486	0.00473011	0.0464676
ACY1	1596.23	-0.297031	0.105163	-2.82447	0.00473592	0.0464884
TTC39A	985.236	-0.381564	0.135097	-2.82437	0.00473744	0.0464884
AMPH	16.3678	0.587696	0.208133	2.82365	0.004748	0.0465664
FAM20A	66.5926	0.613132	0.217199	2.8229	0.00475908	0.0466495
ARHGEF15	128.631	0.39234	0.139011	2.82237	0.00476706	0.046702
NPTN	2093.98	0.205071	0.0727085	2.82046	0.00479552	0.046955
KCNMA1	307.862	0.770713	0.273394	2.81905	0.00481658	0.0471354
ZIK1	10.4292	0.467003	0.165671	2.81886	0.00481941	0.0471372
SMPD2	441.85	-0.248518	0.0881726	-2.81855	0.00482417	0.0471579
EDEM3	1382.08	0.267064	0.0947773	2.81781	0.00483525	0.0472125
HEPACAM	0.729873	1.75267	0.621961	2.81798	0.00483273	0.0472125
HMCN1	188.259	0.647477	0.229794	2.81765	0.0048377	0.0472125
FAM65A	974.125	0.242787	0.0861792	2.81724	0.00484386	0.0472468
MTMR9	196.786	0.250824	0.0890766	2.81582	0.00486528	0.0474298
DMBX1	22.3422	0.861145	0.305882	2.81528	0.00487341	0.0474662
SERPINB7	7.01055	1.22998	0.436902	2.81522	0.00487433	0.0474662
MEOX2	25.9158	0.803796	0.285607	2.81434	0.00488772	0.0475706
C7orf10	34.9676	0.523251	0.185971	2.81361	0.00489882	0.0475748
DRD1	9.33448	0.830333	0.295067	2.81405	0.00489221	0.0475748
FLJ42709	34.8307	0.449769	0.159849	2.8137	0.00489743	0.0475748
ZNF48	284.144	-0.162354	0.057696	-2.81395	0.00489366	0.0475748
ARHGAP28	31.1096	0.499244	0.177474	2.81305	0.00490733	0.0476315
MRPL41	810.518	-0.335338	0.119229	-2.81256	0.00491492	0.0476793
DNAJB4	182.842	0.335727	0.119417	2.81138	0.00493297	0.0478284
PSAPL1	3.05136	1.85194	0.659012	2.81017	0.00495156	0.0479826
PMP22	1065.04	0.446833	0.159044	2.80949	0.00496197	0.048033
ST8SIA1	24.965	0.53627	0.190879	2.80948	0.00496215	0.048033
ATP6AP1L	27.7774	-0.40407	0.143853	-2.80892	0.0049708	0.0480646
CACNA2D4	79.3493	0.478193	0.170235	2.80901	0.00496939	0.0480646
C19orf18	5.0792	-0.811643	0.289027	-2.80819	0.00498206	0.0481212
MCCC2	2658.63	-0.21966	0.0782177	-2.80832	0.0049801	0.0481212
JAM2	49.873	0.612195	0.218041	2.8077	0.00498961	0.0481681
LEPRE1	563.608	0.255066	0.0908579	2.80731	0.00499577	0.0482015
HRNBP3	9.74743	0.886206	0.315699	2.80712	0.00499867	0.0482034
FAM127A	686.657	0.421847	0.150307	2.80656	0.00500738	0.0482613
FCGR2B	82.1107	0.674077	0.240329	2.80481	0.00503457	0.0484187
PLAC1	9.56006	0.834593	0.297548	2.8049	0.00503317	0.0484187
RIN2	1090.78	0.291893	0.104067	2.80485	0.00503398	0.0484187
TIMM10	588.597	-0.317398	0.113153	-2.80503	0.00503119	0.0484187
NMRAL1	854.213	-0.263681	0.0940162	-2.80463	0.00503736	0.0484195
AP4E1	237.417	0.192945	0.068839	2.80284	0.00506547	0.0486634
LCN2	12203.8	-0.754184	0.269179	-2.80179	0.005082	0.0487959
RPS9	21531.1	-0.28218	0.100744	-2.80095	0.00509524	0.0488967
RUNX1	1794.6	0.277236	0.0990056	2.80021	0.005107	0.0489833
MTCH2	2519.92	-0.164757	0.0588443	-2.79988	0.00511222	0.049007
GRPEL1	1063.03	-0.200215	0.071528	-2.79912	0.00512418	0.0490426
SIRT3	501.198	-0.158462	0.0566081	-2.79929	0.00512154	0.0490426
TIMM16	377.25	-0.324878	0.116063	-2.79915	0.00512373	0.0490426
PICALM	3131.85	0.148695	0.0531303	2.79869	0.00513105	0.049082
MAP3K3	454.363	0.244463	0.0873629	2.79825	0.00513808	0.0491229
CCNE1	258.481	-0.39308	0.140501	-2.7977	0.00514678	0.0491271
DTX2	1549.33	-0.218584	0.0781272	-2.7978	0.00514519	0.0491271
TBX1	5.48889	0.640256	0.228827	2.79799	0.0051422	0.0491271
ENDOG	316.97	-0.359893	0.128657	-2.7973	0.00515315	0.0491616
TPSB2	311.753	0.662975	0.237028	2.79703	0.00515749	0.0491767
NLGN1	2.43767	1.14913	0.410909	2.79655	0.00516517	0.0491974
NRG1	15.1155	0.718916	0.257062	2.79667	0.00516327	0.0491974
CRISPLD2	912.518	0.486232	0.173893	2.79615	0.00517147	0.049231
EGR4	7.58216	0.821403	0.293842	2.79539	0.00518373	0.0493005
SFRP2	1803.12	0.952036	0.340578	2.79535	0.00518429	0.0493005
SLC10A2	0.564736	2.60436	0.931743	2.79515	0.0051876	0.0493057
GLTPD2	4.5124	-1.08312	0.387625	-2.79424	0.00520218	0.049418
RAB31	1195.78	0.528417	0.189147	2.79368	0.0052112	0.0494773
ZNF35	141.613	-0.194359	0.0695787	-2.79336	0.00521634	0.0494998
MDH2	7013.98	-0.189702	0.0679274	-2.79272	0.00522671	0.0495454
PCDHGA9	22.2935	0.598995	0.214479	2.7928	0.00522544	0.0495454
GGA1	1159.75	-0.167933	0.060144	-2.79218	0.0052354	0.0495865
MYO16	3.71686	0.567636	0.2033	2.79211	0.0052366	0.0495865
DALRD3	597.295	-0.186648	0.0668554	-2.79182	0.00524122	0.0496039
CRYBG3	235.106	0.317806	0.113855	2.79132	0.00524942	0.0496289
SLC22A20	6.82534	0.517979	0.185557	2.79148	0.00524677	0.0496289
EFCAB1	1.30247	0.64654	0.231654	2.79097	0.00525497	0.0496551
ADORA3	43.7234	0.547118	0.196084	2.79023	0.00526706	0.0497388
ZDHHC12	1335.66	-0.263186	0.0943291	-2.79009	0.00526942	0.0497388
COX4I1	8990.28	-0.269515	0.096604	-2.7899	0.00527245	0.0497412
ANXA5	3715.86	0.278207	0.0997351	2.78946	0.00527967	0.0497829
UNG	1531.1	-0.19656	0.0704722	-2.78918	0.0052841	0.0497984
NKX2-5	0.674439	3.17587	1.13913	2.78797	0.005304	0.0499595
NOS3	399.758	0.380043	0.136336	2.78755	0.00531089	0.0499717
ODZ4	106.178	0.602142	0.216	2.7877	0.00530842	0.0499717

## Sheet: DE_q001_LFC0_SARIFA
Gene	baseMean	log2FoldChange	lfcSE	stat	pvalue	padj
PRG4	29.9454	2.80091	0.291379	9.61258	7.08e-22	1.24e-17
FABP4	123.427	3.74641	0.399325	9.38187	6.48e-21	5.66e-17
KRT14	9.25663	4.11832	0.499952	8.23744	1.76e-16	1.02e-12
DCBLD2	711.496	1.28985	0.164885	7.82275	5.17e-15	1.94e-11
PLIN1	27.653	2.2441	0.28721	7.81346	5.56e-15	1.94e-11
ANXA8	7.19757	2.58284	0.334631	7.71848	1.18e-14	3.43e-11
ANO7	146.62	-1.85419	0.269267	-6.88607	5.74e-12	1.43e-08
TMEM132E	4.96194	1.76634	0.258262	6.83935	7.96e-12	1.74e-08
CD36	177.457	1.5766	0.239488	6.5832	4.6e-11	8.93e-08
IGF2	4566.33	-2.35361	0.359856	-6.5404	6.14e-11	1.07e-07
TUSC5	8.5103	3.84533	0.593636	6.47759	9.32e-11	1.48e-07
SLC26A9	29.469	2.78233	0.430617	6.46127	1.04e-10	1.51e-07
AVPR2	10.6855	1.45151	0.23069	6.29203	3.13e-10	3.91e-07
PPBP	389.131	3.19948	0.508038	6.29772	3.02e-10	3.91e-07
IGLON5	9.84925	1.33247	0.21358	6.23875	4.41e-10	5.13e-07
KRT6C	17.1034	2.30701	0.372667	6.19053	6e-10	6.54e-07
C6	9.36029	2.15983	0.351955	6.13666	8.43e-10	8.65e-07
PLIN4	229.526	2.14674	0.355616	6.03667	1.57e-09	1.53e-06
NTSR1	53.6692	1.94089	0.324727	5.97699	2.27e-09	2.02e-06
SFTPB	6.79669	2.47284	0.413923	5.97416	2.31e-09	2.02e-06
CAMSAP1L1	543.333	0.448938	0.0768781	5.83961	5.23e-09	4.35e-06
HSPA6	159.532	1.11805	0.193618	5.77453	7.72e-09	6.12e-06
EHBP1	713.515	0.42832	0.0743895	5.7578	8.52e-09	6.2e-06
SPESP1	6.90096	1.34208	0.232961	5.76095	8.36e-09	6.2e-06
CATSPER1	4.92515	1.51333	0.26411	5.72992	1e-08	7.02e-06
ITGB1	10050.1	0.436668	0.0764243	5.71373	1.11e-08	7.42e-06
ENTHD1	3.04823	1.66624	0.294288	5.66192	1.5e-08	9.33e-06
KRT16	43.2349	2.09695	0.370118	5.66564	1.46e-08	9.33e-06
CORO2B	24.0034	1.25967	0.222766	5.65468	1.56e-08	9.4e-06
IGFL1	19.311	2.78474	0.494392	5.63266	1.77e-08	9.68e-06
ITGA10	17.2999	1.06746	0.189403	5.63593	1.74e-08	9.68e-06
JSRP1	71.0639	-1.73092	0.306873	-5.64051	1.7e-08	9.68e-06
LEP	4.26117	2.64048	0.469735	5.62122	1.9e-08	1e-05
LRRN4	8.93527	1.48014	0.26527	5.57975	2.41e-08	1.24e-05
C5orf23	53.9277	1.6294	0.29251	5.57042	2.54e-08	1.27e-05
GALNT8	171.22	-1.68198	0.302991	-5.55127	2.84e-08	1.38e-05
ABLIM3	190.56	1.13411	0.204592	5.54325	2.97e-08	1.38e-05
ARL4C	874.641	0.985425	0.177818	5.54176	2.99e-08	1.38e-05
HPN	50.7658	-2.16051	0.39319	-5.49481	3.91e-08	1.75e-05
IQCA1	7.87256	1.17	0.213458	5.48119	4.22e-08	1.84e-05
LGALS12	4.22188	2.16762	0.396941	5.4608	4.74e-08	2.02e-05
ARL4D	56.4685	0.823272	0.153105	5.37718	7.57e-08	3.07e-05
C20orf56	831.691	-1.583	0.294197	-5.38075	7.42e-08	3.07e-05
ZBED2	26.5435	1.48634	0.276964	5.36655	8.03e-08	3.18e-05
LAMC2	4658.38	0.738154	0.137703	5.36047	8.3e-08	3.22e-05
CALB2	79.0057	1.71023	0.319944	5.34541	9.02e-08	3.42e-05
IL1RAP	187.048	0.531903	0.0999519	5.32159	1.03e-07	3.74e-05
NPR3	17.5678	1.77088	0.332552	5.32511	1.01e-07	3.74e-05
RNF112	10.8581	1.02042	0.192178	5.30973	1.1e-07	3.91e-05
GPIHBP1	10.6396	1.34788	0.254072	5.30511	1.13e-07	3.92e-05
NGF	5.89792	1.0906	0.205701	5.30188	1.15e-07	3.92e-05
KRT17	579.91	1.51646	0.2863	5.29676	1.18e-07	3.96e-05
FAM20B	1118.97	0.252592	0.0477235	5.29283	1.2e-07	3.97e-05
LCN15	192.458	-2.72077	0.517615	-5.25637	1.47e-07	4.75e-05
RETNLB	178.139	-2.01575	0.384879	-5.23735	1.63e-07	5.17e-05
HOXC4	12.4583	1.261	0.241914	5.21259	1.86e-07	5.81e-05
LRAT	2.79432	1.68822	0.324682	5.19963	2e-07	6.12e-05
NEURL	206.382	-1.46279	0.282051	-5.18626	2.15e-07	6.46e-05
CNTN1	12.1549	1.85127	0.3574	5.17983	2.22e-07	6.46e-05
LOC93429	3.99621	1.50283	0.290054	5.18119	2.2e-07	6.46e-05
HAL	5.34162	1.1362	0.220374	5.15578	2.53e-07	7.23e-05
SCEL	64.8124	2.1228	0.413523	5.13346	2.84e-07	8.01e-05
CD109	422.651	1.33556	0.260463	5.12766	2.93e-07	8.13e-05
L1CAM	304.837	1.61776	0.31568	5.1247	2.98e-07	8.13e-05
SERPINE1	1213.65	1.14587	0.223825	5.1195	3.06e-07	8.23e-05
KCNAB1	23.3183	0.735653	0.144164	5.10289	3.34e-07	8.85e-05
MGC72080	155.384	-0.666698	0.130793	-5.09734	3.44e-07	8.98e-05
TSIX	136.276	-2.72378	0.535714	-5.08439	3.69e-07	9.47e-05
CCL14	64.9211	1.19822	0.2365	5.06647	4.05e-07	9.83e-05
RANBP3L	1.64721	1.95517	0.385833	5.0674	4.03e-07	9.83e-05
SPOCD1	59.4268	0.893487	0.176197	5.07097	3.96e-07	9.83e-05
WNT10A	63.1511	1.25154	0.246777	5.07155	3.95e-07	9.83e-05
NEK7	1027.49	0.399665	0.0793563	5.03633	4.75e-07	0.00011195
SFTPA1	1.67212	4.04418	0.802735	5.038	4.7e-07	0.00011195
KIF19	30.4056	-1.61675	0.321593	-5.02732	4.97e-07	0.00011578
KIAA1324	2547.65	-1.13432	0.22624	-5.01378	5.34e-07	0.0001226
LINC01140	15.4771	1.06297	0.212879	4.9933	5.94e-07	0.00013458
ADIPOQ	65.5869	4.32205	0.869395	4.97133	6.65e-07	0.00014475
GAS1	154.953	1.3078	0.263171	4.96941	6.72e-07	0.00014475
GIF	46.7964	-2.05966	0.414179	-4.97287	6.6e-07	0.00014475
GRIN2A	3.40188	1.64214	0.330357	4.97079	6.67e-07	0.00014475
HOXC5	5.1985	1.6749	0.337406	4.96407	6.9e-07	0.00014697
CECR7	4.19356	1.56453	0.315653	4.95649	7.18e-07	0.00015097
LETM2	35.2488	0.898945	0.181698	4.94745	7.52e-07	0.00015627
MAP2	31.6393	0.975023	0.197429	4.93861	7.87e-07	0.00015972
PLXNB3	88.4296	1.35043	0.273321	4.94083	7.78e-07	0.00015972
CRLF1	10.9473	1.33092	0.270305	4.92377	8.49e-07	0.00017035
SERPINA6	57.093	-1.75731	0.358837	-4.89724	9.72e-07	0.00019212
SLITRK6	307.13	-1.92517	0.393235	-4.89573	9.79e-07	0.00019212
MAOB	198.058	1.25388	0.258141	4.85733	1.19e-06	0.00022825
SEMA3D	22.4147	1.39174	0.286513	4.85749	1.19e-06	0.00022825
APCDD1L	11.6935	1.53483	0.316388	4.85112	1.23e-06	0.00023066
CAV1	903.194	0.806421	0.16624	4.85094	1.23e-06	0.00023066
FGF2	101.01	0.996385	0.20583	4.84081	1.29e-06	0.00023429
FRMD6	317.246	0.912217	0.188404	4.84183	1.29e-06	0.00023429
VENTX	60.4635	-1.56946	0.324303	-4.83949	1.3e-06	0.00023429
ZNF365	10.0572	1.30752	0.270123	4.84045	1.3e-06	0.00023429
AKR1C1	153.048	0.975	0.201752	4.83267	1.35e-06	0.00023519
C20orf103	34.6196	1.25868	0.26044	4.83292	1.35e-06	0.00023519
SPINK4	2072.86	-2.07538	0.429445	-4.83272	1.35e-06	0.00023519
ABCC9	71.4877	1.04826	0.217253	4.82507	1.4e-06	0.00024192
LOC100126784	7.85112	1.17075	0.243423	4.80952	1.51e-06	0.00025895
ADAM8	314.472	0.859678	0.178956	4.80385	1.56e-06	0.00026127
ME3	382.29	-0.532937	0.110902	-4.80548	1.54e-06	0.00026127
KCNA6	34.5043	-1.30633	0.272893	-4.78698	1.69e-06	0.00027896
TLL1	14.074	1.28598	0.268646	4.7869	1.69e-06	0.00027896
LYPD3	90.7854	1.0369	0.216714	4.78465	1.71e-06	0.00027946
C14orf34	8.32262	1.46495	0.306912	4.77319	1.81e-06	0.00029312
C2CD4B	115.189	-1.14298	0.240132	-4.75978	1.94e-06	0.0003104
APOB	12.5927	2.09221	0.439873	4.7564	1.97e-06	0.00031229
LYST	287.052	0.472867	0.0994835	4.75322	2e-06	0.00031229
PDLIM7	1013.17	0.58309	0.122676	4.75308	2e-06	0.00031229
CLDN11	36.7154	1.1531	0.243305	4.73933	2.14e-06	0.00033127
CAV2	426.835	0.838949	0.177418	4.72865	2.26e-06	0.00034613
NGLY1	661.446	-0.237661	0.05038	-4.71737	2.39e-06	0.00036268
PIAS3	430.189	0.404546	0.0857924	4.71541	2.41e-06	0.00036304
RPL10L	4.70539	-1.61242	0.342362	-4.70968	2.48e-06	0.0003702
MGAT5B	2.68688	1.22187	0.259702	4.70489	2.54e-06	0.0003758
NGFR	72.6756	1.25069	0.266198	4.69835	2.62e-06	0.00038477
AQP5	113.328	2.21359	0.472125	4.68856	2.75e-06	0.00040027
CYP1B1	178.014	1.33888	0.28618	4.67844	2.89e-06	0.00041706
ADAM19	874.538	0.704801	0.15085	4.6722	2.98e-06	0.00042107
CDO1	11.5714	1.24942	0.267458	4.67145	2.99e-06	0.00042107
IL20RB	27.9429	1.00223	0.214478	4.67289	2.97e-06	0.00042107
C15orf52	359.135	0.664199	0.142237	4.66968	3.02e-06	0.00042133
AQPEP	2.57374	1.34228	0.287819	4.66361	3.11e-06	0.00042886
LRRC8A	1805.87	0.42729	0.0916498	4.6622	3.13e-06	0.00042886
PALM2-AKAP2	757.245	0.547597	0.117481	4.66116	3.14e-06	0.00042886
AHNAK2	1039.96	1.03373	0.221865	4.65926	3.17e-06	0.0004291
SEMA7A	255.553	0.861405	0.184999	4.65627	3.22e-06	0.0004291
WWTR1	192.23	0.898142	0.192885	4.65635	3.22e-06	0.0004291
GALNT14	9.34026	1.36674	0.293694	4.65362	3.26e-06	0.00043137
RAET1G	11.0066	0.880789	0.18979	4.64087	3.47e-06	0.00045541
KCNIP2	20.5358	0.825721	0.178429	4.62772	3.7e-06	0.00047544
SNCG	40.8407	1.03208	0.222897	4.63027	3.65e-06	0.00047544
ZFHX4	56.4049	1.15798	0.250246	4.62735	3.7e-06	0.00047544
ASRGL1	399.972	-0.863258	0.186758	-4.62233	3.79e-06	0.00048355
ANGPTL4	183.099	0.956074	0.206918	4.62054	3.83e-06	0.0004842
TOR1AIP1	962.167	0.31932	0.0692377	4.61193	3.99e-06	0.00050106
KLK15	16.5723	-1.24773	0.270884	-4.60613	4.1e-06	0.00051155
CKM	5.33689	-1.24824	0.271604	-4.59579	4.31e-06	0.00053379
ADH1B	175.698	1.8649	0.405942	4.594	4.35e-06	0.0005346
PALMD	95.5858	0.845866	0.184276	4.59021	4.43e-06	0.00054058
REP15	130.865	-1.36773	0.300653	-4.54919	5.39e-06	0.00065289
RAB26	59.14	-1.25407	0.275836	-4.54642	5.46e-06	0.00065697
MYCL1	445.853	-0.529827	0.116631	-4.54278	5.55e-06	0.00066386
FGFBP2	3.70342	1.14577	0.252435	4.53887	5.66e-06	0.00067168
AKAP12	737.929	1.06615	0.235249	4.53201	5.84e-06	0.00067608
ATP2B4	1401.54	0.661964	0.146006	4.53382	5.79e-06	0.00067608
S100A4	1574.94	0.84996	0.187497	4.5332	5.81e-06	0.00067608
SCARF1	124.903	0.569795	0.125732	4.53183	5.85e-06	0.00067608
ELK3	299.806	0.554894	0.122643	4.52448	6.05e-06	0.00069539
BGN	6629	0.855407	0.189192	4.52136	6.14e-06	0.00069855
IDS	2071.15	0.448175	0.0992166	4.51714	6.27e-06	0.00069855
JAZF1	130.435	0.579076	0.128165	4.51821	6.24e-06	0.00069855
KRT6A	111.034	2.03117	0.449337	4.52038	6.17e-06	0.00069855
PADI1	43.7536	1.09377	0.242164	4.51667	6.28e-06	0.00069855
CHST15	319.357	0.778665	0.17279	4.50643	6.59e-06	0.00071261
LOXL4	37.2777	0.907295	0.201155	4.51043	6.47e-06	0.00071261
LRRC26	53.4562	-1.41305	0.31358	-4.50619	6.6e-06	0.00071261
MFI2	703.018	0.857679	0.19035	4.50579	6.61e-06	0.00071261
TSC22D3	1054.93	0.641615	0.142392	4.50599	6.61e-06	0.00071261
KIAA0040	975.939	0.484501	0.107637	4.50127	6.75e-06	0.00072348
KIAA1949	1041.99	0.549069	0.122073	4.49788	6.86e-06	0.00072641
PPP1R12B	1339.82	0.793998	0.17653	4.49782	6.87e-06	0.00072641
ANXA8L2	10.8929	1.79558	0.399602	4.49342	7.01e-06	0.00073712
PABPC4L	10.9436	0.806867	0.179626	4.49192	7.06e-06	0.00073789
LOX	388.712	0.843558	0.187895	4.48952	7.14e-06	0.0007418
ADAMTS16	38.7889	1.29102	0.28831	4.47787	7.54e-06	0.00076969
HEY1	105.176	0.488759	0.109119	4.47912	7.5e-06	0.00076969
RBM15B	2088.68	-0.229349	0.0512018	-4.47931	7.49e-06	0.00076969
MLLT11	59.78	0.649492	0.145143	4.47485	7.65e-06	0.00077613
CNTNAP1	204.211	0.858852	0.192236	4.46769	7.91e-06	0.00079333
ITGA3	3080.1	0.59	0.13203	4.46867	7.87e-06	0.00079333
ZNF532	493.661	0.633749	0.141987	4.46344	8.07e-06	0.00080459
MATN3	93.2487	1.2179	0.273038	4.46056	8.17e-06	0.00081088
SNAI2	145.709	0.734359	0.164949	4.45205	8.51e-06	0.00083893
COL6A6	4.2237	1.4724	0.331284	4.44454	8.81e-06	0.00086389
CEP170	407.371	0.529856	0.119356	4.4393	9.03e-06	0.00088025
REPIN1	4471.05	-0.327364	0.0737856	-4.4367	9.14e-06	0.000886
SOHLH2	1.88803	2.23286	0.503716	4.43277	9.3e-06	0.0008973
IP6K2	1589.18	-0.301466	0.068044	-4.43046	9.4e-06	0.000902
HIST2H2BF	27.2371	0.697613	0.157663	4.4247	9.66e-06	0.00092135
KLK3	18.5207	-1.7399	0.393363	-4.42313	9.73e-06	0.00092301
GJA1	588.334	0.642287	0.145288	4.42078	9.83e-06	0.00092805
TGFB3	260.095	0.97502	0.220732	4.41721	1e-05	0.00093843
IGFBP6	173.746	0.840902	0.190478	4.41469	1.01e-05	0.00094438
TOE1	341.584	-0.263087	0.0596677	-4.4092	1.04e-05	0.00096349
ORM1	11.3903	-1.9974	0.453455	-4.40486	1.06e-05	0.00097778
COL5A1	6068.57	0.777644	0.176686	4.40127	1.08e-05	0.00098883
CCDC125	320.179	-0.346356	0.0787519	-4.39807	1.09e-05	0.00099318
LDOC1	60.3731	0.715644	0.16276	4.39692	1.1e-05	0.00099318
PLAU	1530.06	0.741466	0.168591	4.39803	1.09e-05	0.00099318
KYNU	95.383	0.965718	0.219809	4.39344	1.12e-05	0.00100402
CHST1	55.2898	0.692145	0.15772	4.38843	1.14e-05	0.0010099
DACT3	94.3602	0.885931	0.201878	4.38846	1.14e-05	0.0010099
LRFN2	10.1951	-1.79774	0.409721	-4.38773	1.15e-05	0.0010099
PDE1B	37.5619	0.909397	0.20716	4.38983	1.13e-05	0.0010099
MMACHC	239.068	-0.370486	0.0845195	-4.38343	1.17e-05	0.00102487
CILP	150.057	1.449	0.330693	4.3817	1.18e-05	0.00102792
RHBDL3	18.3561	-1.30218	0.297264	-4.38054	1.18e-05	0.00102825
P4HTM	808.408	-0.312157	0.0712814	-4.37922	1.19e-05	0.00102938
EBF3	17.8734	0.896883	0.204973	4.37561	1.21e-05	0.00103631
GADD45B	452.914	0.529476	0.120985	4.37636	1.21e-05	0.00103631
FLNA	14185	0.745777	0.17052	4.37356	1.22e-05	0.00104099
PXDN	1456.33	0.702954	0.161132	4.3626	1.29e-05	0.00108923
DNPEP	2454.1	-0.257867	0.0591272	-4.36122	1.29e-05	0.00109084
PARS2	211.119	-0.307203	0.0704895	-4.35814	1.31e-05	0.00110095
IFRD2	1778.82	-0.298821	0.0686986	-4.34975	1.36e-05	0.00113307
KCNE4	128.365	0.769877	0.176989	4.34986	1.36e-05	0.00113307
PRELP	489.002	1.18569	0.272838	4.34574	1.39e-05	0.00114558
PRKRIR	1413.43	-0.284095	0.0653805	-4.34526	1.39e-05	0.00114558
MUC21	1.18582	2.3516	0.541746	4.34079	1.42e-05	0.00115821
STXBP5L	2.48581	1.14394	0.263481	4.34166	1.41e-05	0.00115821
CD300LG	2.14283	1.98117	0.457122	4.33401	1.46e-05	0.00118851
RSPO3	69.2156	1.08402	0.250174	4.33306	1.47e-05	0.00118851
ENPP2	362.892	0.904556	0.209086	4.32623	1.52e-05	0.00122031
NPR1	69.8961	0.764084	0.176974	4.31749	1.58e-05	0.00126383
ATP6V0A4	3.59485	2.10781	0.488325	4.31641	1.59e-05	0.0012642
SLC6A1	18.6811	0.691305	0.160216	4.31482	1.6e-05	0.00126756
LINC00924	6.25454	1.16445	0.270153	4.31035	1.63e-05	0.00128758
LOC728392	45.7015	0.688041	0.159977	4.30088	1.7e-05	0.00133561
XIRP1	16.6727	1.0872	0.252822	4.30025	1.71e-05	0.00133561
EXTL1	2.61679	1.139	0.264985	4.29836	1.72e-05	0.00133953
UBTD1	163.381	0.482089	0.112176	4.29762	1.73e-05	0.00133953
FLNC	1140.88	1.00841	0.235057	4.29007	1.79e-05	0.00136563
KCTD16	10.8609	-1.44646	0.337002	-4.29215	1.77e-05	0.00136563
NAV1	662.386	0.58642	0.136713	4.28943	1.79e-05	0.00136563
SELENBP1	5549.09	-0.871076	0.203017	-4.29066	1.78e-05	0.00136563
OPRL1	15.9081	0.740243	0.172749	4.28507	1.83e-05	0.00138575
VAT1	2017.57	0.432209	0.100883	4.28425	1.83e-05	0.00138575
PCDHB4	33.394	0.861883	0.201284	4.28192	1.85e-05	0.00139427
TRPT1	442.358	-0.351087	0.0820792	-4.27742	1.89e-05	0.00141664
PTGIS	248.907	1.20657	0.282408	4.27243	1.93e-05	0.00143778
SDPR	174.169	0.859909	0.201279	4.27222	1.94e-05	0.00143778
NR1D1	629.702	0.459838	0.107699	4.26966	1.96e-05	0.0014482
MSN	3493.3	0.595218	0.139517	4.26627	1.99e-05	0.00146418
FZD9	16.618	-1.2287	0.288375	-4.26076	2.04e-05	0.00149444
KCNT2	5.3234	0.938581	0.220615	4.25438	2.1e-05	0.00153126
APOA2	3.84731	2.47863	0.583546	4.24754	2.16e-05	0.0015722
SLC25A48	8.30398	-1.24546	0.293353	-4.2456	2.18e-05	0.00157927
ITPRIP	554.44	0.443212	0.104499	4.24129	2.22e-05	0.00160326
STX6	990.084	0.197671	0.0466332	4.23885	2.25e-05	0.00161409
STIM1	1028.53	0.251346	0.0593137	4.23758	2.26e-05	0.00161662
LOXL1	286.787	0.667852	0.158238	4.22057	2.44e-05	0.00173462
STARD10	3542.47	-0.427333	0.101266	-4.21989	2.44e-05	0.00173462
ATP7A	335.145	0.362	0.0859543	4.21154	2.54e-05	0.00177725
KLHL4	11.0291	0.977982	0.232134	4.21301	2.52e-05	0.00177725
ODC1	4434.33	-0.367427	0.0872588	-4.21077	2.55e-05	0.00177725
SLITRK4	3.92638	1.47499	0.350156	4.21239	2.53e-05	0.00177725
DIRAS2	2.95451	1.42333	0.338245	4.20797	2.58e-05	0.00179224
KRT6B	492.715	1.5721	0.373959	4.20393	2.62e-05	0.00181012
SRPX	102.308	0.854858	0.203309	4.20473	2.61e-05	0.00181012
DNAJB5	113.644	0.72017	0.171385	4.20205	2.65e-05	0.00181087
PRND	13.0733	1.25556	0.298757	4.20262	2.64e-05	0.00181087
PCDHB5	17.6312	0.842517	0.20057	4.20061	2.66e-05	0.00181532
GPR137B	301.476	0.3695	0.0880132	4.19824	2.69e-05	0.00182354
HOMER2	14.1779	1.24371	0.296276	4.19783	2.69e-05	0.00182354
GPR146	44.4813	0.50437	0.120203	4.19597	2.72e-05	0.00182662
NME6	226.538	-0.2264	0.0539601	-4.1957	2.72e-05	0.00182662
INS-IGF2	7.0461	-2.48728	0.593065	-4.19395	2.74e-05	0.0018337
SLC4A3	48.6214	1.01061	0.241041	4.19268	2.76e-05	0.00183693
GULP1	201.519	0.845604	0.201834	4.18961	2.79e-05	0.00185491
ZNF25	116.733	0.367076	0.0876439	4.18827	2.81e-05	0.00185883
CRABP2	177.072	1.0589	0.252901	4.18703	2.83e-05	0.00186196
KLK1	542.925	-0.958554	0.22906	-4.18472	2.86e-05	0.00187387
NRP1	879.208	0.653517	0.156235	4.1829	2.88e-05	0.00188185
GNA13	1565.84	0.242854	0.058099	4.18	2.92e-05	0.0018919
WFDC2	919.021	-1.28854	0.308239	-4.18032	2.91e-05	0.0018919
ALPL	87.0098	0.718338	0.172094	4.17411	2.99e-05	0.00190658
GDF6	8.00408	1.19745	0.286879	4.17405	2.99e-05	0.00190658
HSD3B2	7.45834	1.88085	0.45036	4.17632	2.96e-05	0.00190658
SPRR2A	14.2877	2.35603	0.564327	4.17494	2.98e-05	0.00190658
SPRR3	11.7628	2.40284	0.575381	4.17608	2.97e-05	0.00190658
AKR1C2	116.555	0.905069	0.216927	4.17223	3.02e-05	0.0019149
JAGN1	962.668	-0.280106	0.0671526	-4.17118	3.03e-05	0.00191675
CIDEC	46.7195	1.15607	0.277258	4.16965	3.05e-05	0.00192122
TNS1	2245.82	0.888898	0.213216	4.169	3.06e-05	0.00192122
COL13A1	40.1019	0.75317	0.180763	4.16661	3.09e-05	0.00193453
RGMB	1196.85	-0.699949	0.168049	-4.16516	3.11e-05	0.00193513
SLC35F3	1.09585	1.51359	0.363415	4.16491	3.11e-05	0.00193513
LRRTM1	13.4235	1.64566	0.395333	4.16273	3.14e-05	0.00194416
SYNPO2	1155.88	1.16835	0.280703	4.16223	3.15e-05	0.00194416
ECM1	1030.05	0.70445	0.169365	4.15935	3.19e-05	0.00196184
FHDC1	610.68	-0.538624	0.129522	-4.15855	3.2e-05	0.00196184
HTRA1	1340.29	0.676665	0.162802	4.15637	3.23e-05	0.00197376
KCNK3	14.0275	1.22559	0.294951	4.15525	3.25e-05	0.00197654
NRG3	1.05204	1.34535	0.324092	4.15114	3.31e-05	0.00200339
XBP1	5452.13	-0.410612	0.0989289	-4.15057	3.32e-05	0.00200339
BHMT2	14.2092	1.05454	0.254156	4.14918	3.34e-05	0.00200869
CPA4	5.14061	1.12115	0.27052	4.14444	3.41e-05	0.00204363
MMP14	6985.12	0.577876	0.139481	4.14303	3.43e-05	0.00204916
CLCA1	3753.77	-1.97648	0.477305	-4.14093	3.46e-05	0.00206104
CRYAB	211.791	0.867277	0.209507	4.13962	3.48e-05	0.00206579
CHST11	95.8753	0.712037	0.172048	4.13858	3.49e-05	0.00206807
LPGAT1	2035.56	0.371049	0.0896754	4.13769	3.51e-05	0.00206915
L1TD1	736.828	-1.68306	0.407308	-4.13217	3.59e-05	0.00211233
MFGE8	1646.85	0.592577	0.143556	4.12784	3.66e-05	0.00213811
SLC9A6	442.707	0.247882	0.0600502	4.12792	3.66e-05	0.00213811
SYNPO2L	1.94869	1.0487	0.254241	4.12482	3.71e-05	0.00215907
KIAA2022	5.10454	1.25769	0.305023	4.12326	3.74e-05	0.0021666
HRASLS5	14.9123	1.32567	0.321583	4.12232	3.75e-05	0.00216828
MAP1B	306.798	0.752644	0.182652	4.12064	3.78e-05	0.002172
PTH1R	6.94096	1.02059	0.247692	4.1204	3.78e-05	0.002172
ATP6V1B1	6.47026	1.06141	0.257647	4.1196	3.8e-05	0.00217237
HEY2	34.7066	0.570633	0.138628	4.1163	3.85e-05	0.00219653
EHD2	1047.17	0.659145	0.16035	4.11065	3.95e-05	0.00223815
STAC2	2.67275	1.18714	0.288809	4.11047	3.95e-05	0.00223815
LOC400043	20.5073	0.74904	0.182273	4.10944	3.97e-05	0.00224088
C1orf95	23.362	1.50994	0.367536	4.10827	3.99e-05	0.00224494
QARS1	5857.48	-0.286202	0.0697729	-4.1019	4.1e-05	0.00230021
AOC3	675.577	0.888167	0.216708	4.09844	4.16e-05	0.0023274
SLC25A26	466.592	-0.295439	0.0722119	-4.09128	4.29e-05	0.0023928
C17orf60	8.0222	0.817567	0.200028	4.08727	4.36e-05	0.00242084
TGFA	524.805	0.496855	0.121567	4.0871	4.37e-05	0.00242084
TNFRSF11B	434.816	1.01485	0.248383	4.08583	4.39e-05	0.00242646
SFXN3	1090.76	0.361379	0.0885221	4.08236	4.46e-05	0.00245516
DNAJC30	331.484	-0.316161	0.0775796	-4.07531	4.6e-05	0.00252278
HEMK1	460.195	-0.318051	0.0780777	-4.07351	4.63e-05	0.00252645
MGP	1457.39	0.984161	0.241595	4.07359	4.63e-05	0.00252645
EXOC8	365.441	0.230029	0.0564919	4.0719	4.66e-05	0.00253061
WDR44	372.699	0.331161	0.0813327	4.07168	4.67e-05	0.00253061
CABP7	5.51339	-0.944184	0.231961	-4.07045	4.69e-05	0.00253611
CHN2	657.687	-0.778101	0.191223	-4.06909	4.72e-05	0.00254316
UQCRC1	5831.33	-0.345885	0.0850474	-4.06697	4.76e-05	0.00255843
ABCA9	14.5092	1.1077	0.27247	4.0654	4.8e-05	0.00255894
FAM129A	315.454	0.802194	0.197352	4.06478	4.81e-05	0.00255894
VEGFC	69.5275	0.689994	0.169701	4.06595	4.78e-05	0.00255894
MRAS	188.954	0.687468	0.169191	4.06327	4.84e-05	0.00256779
PKNOX2	9.52748	0.915268	0.225304	4.06237	4.86e-05	0.00256992
C10orf10	792.364	0.716259	0.176361	4.06133	4.88e-05	0.00257272
TPSG1	104.768	-1.43353	0.353025	-4.0607	4.89e-05	0.00257272
MFAP5	173.82	1.12939	0.278296	4.05824	4.94e-05	0.00259212
NOX4	56.3593	0.912079	0.225018	4.05336	5.05e-05	0.00263889
GDF5	5.48798	1.51375	0.37355	4.05233	5.07e-05	0.00264266
COL9A2	286.488	-0.898354	0.222241	-4.04226	5.29e-05	0.00275063
NRP2	695.003	0.699154	0.173	4.04135	5.31e-05	0.00275315
ZNF385A	301.789	0.676241	0.167416	4.0393	5.36e-05	0.00276911
COL2A1	8.65853	-1.29708	0.321225	-4.03792	5.39e-05	0.0027772
ECM2	96.0036	0.83682	0.207717	4.02866	5.61e-05	0.00286965
ERMN	13.8837	0.851003	0.211264	4.02816	5.62e-05	0.00286965
PLCH2	103.078	0.97117	0.241028	4.02928	5.59e-05	0.00286965
TREML2	31.6967	1.15212	0.286215	4.02535	5.69e-05	0.00289566
RPS6KC1	283.623	0.279479	0.0694442	4.02452	5.71e-05	0.00289741
HAS3	362.312	0.83928	0.208633	4.02277	5.75e-05	0.00291061
ADAMTS18	6.5485	1.00391	0.249913	4.01704	5.89e-05	0.00293778
ADCY7	496.379	0.469952	0.116967	4.01782	5.87e-05	0.00293778
FMO2	27.4674	1.35324	0.336974	4.01584	5.92e-05	0.00293778
GABRA4	14.9158	-1.54296	0.384101	-4.01707	5.89e-05	0.00293778
SLC38A3	21.4637	-1.54823	0.385344	-4.0178	5.87e-05	0.00293778
SLC39A6	914.94	0.392707	0.097789	4.01587	5.92e-05	0.00293778
ZNF385D	5.05223	1.17444	0.292234	4.01883	5.85e-05	0.00293778
SPIRE1	302.915	0.633783	0.157869	4.0146	5.95e-05	0.00294493
RAB6B	95.8871	0.697698	0.173941	4.01113	6.04e-05	0.00298017
CLDN5	134.848	0.742199	0.185109	4.00951	6.08e-05	0.00299215
NTN1	116.432	0.780743	0.194934	4.00517	6.2e-05	0.00303907
KLC3	29.1824	0.986474	0.246366	4.00409	6.23e-05	0.00304445
CCDC8	80.3782	0.759742	0.189855	4.00169	6.29e-05	0.00306695
CREG2	7.65919	1.42604	0.356568	3.99935	6.35e-05	0.00307296
GGT5	489.678	0.682815	0.170706	3.99994	6.34e-05	0.00307296
KLHDC8A	13.1994	0.511365	0.127865	3.99925	6.35e-05	0.00307296
CD274	30.241	0.914239	0.228829	3.9953	6.46e-05	0.00311603
FAM127C	101.717	0.578559	0.144899	3.99284	6.53e-05	0.00313984
AMZ1	5.5703	0.923475	0.231448	3.99	6.61e-05	0.00314513
C1orf109	378.05	-0.25469	0.0638168	-3.99095	6.58e-05	0.00314513
NECAB1	19.7245	0.852292	0.213593	3.99027	6.6e-05	0.00314513
POPDC2	44.8165	0.829171	0.20782	3.98985	6.61e-05	0.00314513
CLIP4	75.8991	0.803234	0.201565	3.98499	6.75e-05	0.00318992
POC1A	406.039	-0.419002	0.105157	-3.98456	6.76e-05	0.00318992
RPSAP9	43.6626	-0.415172	0.10419	-3.98475	6.76e-05	0.00318992
GADD45G	163.43	-0.667023	0.16743	-3.98388	6.78e-05	0.00319037
CHDH	1143.86	-0.449795	0.112923	-3.98318	6.8e-05	0.0031912
PALM2AKAP2_1	504.166	0.560433	0.140789	3.98066	6.87e-05	0.00319938
COL1A1	59244.2	0.818743	0.205669	3.98088	6.87e-05	0.00319938
SARS	3190.67	-0.264009	0.0663029	-3.98186	6.84e-05	0.00319938
ZFPM2	39.6105	0.822264	0.20664	3.9792	6.91e-05	0.00321053
PIP4K2A	464.73	0.336488	0.0845787	3.9784	6.94e-05	0.00321283
FGGY	581.963	-0.987755	0.248557	-3.97395	7.07e-05	0.00326479
BEND6	12.7863	0.902855	0.22728	3.97244	7.11e-05	0.00327698
ALPP	19.9016	1.74513	0.439442	3.97124	7.15e-05	0.00328488
KCNA1	1.70367	1.63	0.4111	3.96497	7.34e-05	0.00336353
DEGS1	831.305	0.372193	0.0939652	3.96096	7.46e-05	0.00341156
PRICKLE1	80.9439	0.830759	0.210001	3.95597	7.62e-05	0.00347447
ABHD11	1971.75	-0.400406	0.101314	-3.95211	7.75e-05	0.00352177
CFL2	239.116	0.600922	0.152218	3.94776	7.89e-05	0.00353314
INHBA	265.98	0.881804	0.22328	3.94931	7.84e-05	0.00353314
ITPKB	555.659	0.32177	0.0814959	3.9483	7.87e-05	0.00353314
KLRG2	11.7942	-1.82252	0.461747	-3.94702	7.91e-05	0.00353314
LATS2	391.881	0.492307	0.124616	3.95059	7.8e-05	0.00353314
PTPN14	105.339	0.469379	0.118894	3.94789	7.88e-05	0.00353314
SLC39A10	747.142	0.358765	0.0908852	3.94745	7.9e-05	0.00353314
GLI3	98.2502	0.848523	0.215298	3.94115	8.11e-05	0.00361147
TNNT2	10.2872	1.23387	0.313132	3.94043	8.13e-05	0.00361319
COL5A2	4277.18	0.724117	0.184441	3.92601	8.64e-05	0.0038268
SHC1	2671.29	0.220643	0.0562868	3.91998	8.86e-05	0.00391393
ALDH1L2	169.188	0.742327	0.189492	3.91747	8.95e-05	0.00393557
GJA3	13.6952	1.12414	0.286958	3.91744	8.95e-05	0.00393557
NDUFAF3	1037.21	-0.294946	0.0753143	-3.9162	9e-05	0.00394588
FHL1	578.444	0.837739	0.214061	3.91356	9.09e-05	0.00397927
MMP13	55.6077	1.3801	0.352972	3.90994	9.23e-05	0.00402926
ACSL1	950.332	0.469965	0.120311	3.90626	9.37e-05	0.00408095
CBFA2T3	157.418	-1.13636	0.291029	-3.90462	9.44e-05	0.00408833
XPR1	793.183	0.267193	0.0684216	3.90509	9.42e-05	0.00408833
ZNF620	64.659	-0.344655	0.0883458	-3.90121	9.57e-05	0.00413608
PTPRM	331.476	0.547192	0.140319	3.89964	9.63e-05	0.00415271
S1PR3	284.889	0.628664	0.161285	3.89784	9.71e-05	0.00417342
ADD2	6.90877	1.16711	0.299734	3.89381	9.87e-05	0.00418563
CCDC80	944.921	0.897987	0.230695	3.89253	9.92e-05	0.00418563
CD177	186.938	1.4253	0.365956	3.89473	9.83e-05	0.00418563
COL22A1	27.7933	0.91095	0.233967	3.89349	9.88e-05	0.00418563
CYP19A1	6.30313	0.825653	0.212119	3.8924	9.93e-05	0.00418563
FAM43B	4.83254	1.02503	0.263288	3.89318	9.89e-05	0.00418563
GPX3	702.234	0.83674	0.214781	3.89578	9.79e-05	0.00418563
PCCA	1431.58	-0.82875	0.212807	-3.89436	9.85e-05	0.00418563
CSPG4	545.656	0.636833	0.163654	3.89133	9.97e-05	0.00419405
DHRS9	284.311	1.24109	0.319189	3.88828	0.00010096	0.00423685
AGAP11	11.6342	0.793134	0.20409	3.88619	0.00010183	0.00425455
COL1A2	38172.3	0.764156	0.19675	3.8839	0.00010279	0.00425455
EFHA2	11.0313	0.743329	0.191368	3.88429	0.00010263	0.00425455
IGFBP1	12.2525	1.76317	0.453934	3.88419	0.00010267	0.00425455
POSTN	4327.83	0.902965	0.232417	3.8851	0.00010229	0.00425455
RASD1	231.703	-1.03028	0.265316	-3.88321	0.00010309	0.00425455
SERPINA5	20.9662	0.951858	0.245115	3.88331	0.00010304	0.00425455
BCAT1	239.846	0.753115	0.194045	3.88114	0.00010397	0.00428088
CDH2	51.1171	0.942821	0.24298	3.88025	0.00010435	0.00428646
BARX1	7.71816	1.57628	0.406369	3.87895	0.00010491	0.00429935
GJB2	1187.49	0.533182	0.137543	3.87646	0.00010599	0.00433334
DDX28	430.489	-0.274083	0.0707194	-3.87564	0.00010635	0.00433778
POMC	6.19766	0.813834	0.210102	3.87353	0.00010727	0.00435912
SLC2A1	5275.58	0.635448	0.164058	3.87331	0.00010737	0.00435912
HP	6.49646	1.40812	0.363624	3.87247	0.00010774	0.004364
LARS2	943.716	-0.293564	0.0758522	-3.87021	0.00010874	0.00439441
COL3A1	40076.5	0.771681	0.199621	3.86574	0.00011075	0.00446545
IGF1	87.3114	1.05999	0.274477	3.86187	0.00011252	0.00452044
VCAN	2751.81	0.75691	0.196008	3.86162	0.00011264	0.00452044
C3orf75	404.349	-0.244429	0.0633147	-3.86053	0.00011314	0.00453027
CMC1	289.263	-0.308361	0.0798943	-3.85962	0.00011356	0.00453685
PLCXD3	4.46069	1.46806	0.380544	3.85778	0.00011442	0.00456065
LRRN2	71.6096	0.908187	0.235607	3.85467	0.00011588	0.00460842
AP1S2	196.105	0.476594	0.12369	3.85313	0.00011662	0.00462074
HSPB8	225.087	0.93421	0.242469	3.85291	0.00011672	0.00462074
FAM171A2	15.0471	0.72055	0.18715	3.85013	0.00011806	0.00462175
ITIH3	9.38405	1.01041	0.262436	3.85014	0.00011805	0.00462175
JPH2	121.436	0.947068	0.245986	3.85009	0.00011807	0.00462175
MFSD3	535.389	-0.507895	0.131869	-3.85152	0.00011739	0.00462175
S100A2	240.929	0.959532	0.249116	3.85175	0.00011728	0.00462175
TRO	47.2618	0.614902	0.159836	3.84707	0.00011954	0.00466867
TG	187.144	-0.994106	0.258475	-3.84604	0.00012004	0.00467787
AMIGO2	567.583	0.676158	0.175977	3.84232	0.00012188	0.00472347
CLCN1	13.0775	1.06755	0.277862	3.84202	0.00012202	0.00472347
MYOZ3	7.27793	0.846176	0.220229	3.84225	0.00012191	0.00472347
FAM38B	42.3419	0.873663	0.227511	3.84009	0.00012299	0.00475032
CDC42SE1	1795.88	0.210295	0.0548459	3.83428	0.00012593	0.00483197
EPHB6	41.2657	0.847188	0.220951	3.83428	0.00012593	0.00483197
TNNI3K	4.49548	0.965344	0.251755	3.83446	0.00012584	0.00483197
PRNP	1476.81	0.488724	0.127562	3.83126	0.00012749	0.00488089
CDC73	883.68	0.21758	0.0568167	3.82951	0.0001284	0.00489432
RPSA	10500.2	-0.391566	0.102243	-3.82977	0.00012827	0.00489432
MAP4K4	1933.15	0.333687	0.08719	3.82713	0.00012965	0.00493114
NUDT8	271.81	-0.63213	0.165216	-3.82609	0.00013019	0.00494113
C4orf39	2.68186	1.02956	0.269206	3.82445	0.00013107	0.0049431
CACNA2D2	108.388	-1.03216	0.270109	-3.82129	0.00013276	0.0049431
CCBE1	12.4632	1.22109	0.319495	3.82195	0.0001324	0.0049431
CFH	630.774	0.730042	0.191074	3.82072	0.00013306	0.0049431
FARS2	224.612	-0.269495	0.0705454	-3.82017	0.00013336	0.0049431
GMDS	2725.4	-0.446994	0.117003	-3.82035	0.00013326	0.0049431
LAMB3	4128.72	0.429479	0.112322	3.82363	0.0001315	0.0049431
LIX1L	224.369	0.475139	0.124309	3.82224	0.00013225	0.0049431
MAFB	327.524	0.730131	0.191105	3.82057	0.00013314	0.0049431
TENM3-AS1	9.19741	1.23463	0.323179	3.82026	0.00013331	0.0049431
RAI14	716.354	0.47758	0.124993	3.82084	0.000133	0.0049431
PSD	100.347	1.06904	0.279996	3.81805	0.00013451	0.00497528
LIPE	200.611	0.449654	0.11779	3.81742	0.00013485	0.00497736
CAPN2	4790.96	0.350926	0.0919594	3.81609	0.00013558	0.00499163
GNAI2	3643.53	0.325639	0.0853426	3.81567	0.00013581	0.00499163
GCAT	450.571	-0.490055	0.128478	-3.8143	0.00013657	0.00499837
ZNF781	6.97538	0.590344	0.154754	3.81473	0.00013633	0.00499837
C12orf53	10.4175	0.691465	0.181347	3.81294	0.00013733	0.00500788
FILIP1	38.8955	0.771678	0.202408	3.81249	0.00013758	0.00500788
GLYCTK	505.924	-0.441564	0.115842	-3.81177	0.00013798	0.00500788
KANK2	1183.43	0.468912	0.123008	3.81205	0.00013782	0.00500788
GMPPB	473.024	-0.31702	0.0832336	-3.80879	0.00013965	0.00505801
RFT1	658.498	-0.243171	0.0638796	-3.80671	0.00014083	0.00509023
LIMS3	2.49733	0.826699	0.217319	3.80409	0.00014233	0.00513377
FAM124B	15.6748	0.684349	0.18	3.80193	0.00014357	0.00514677
MUTYH	323.649	-0.340319	0.0895105	-3.802	0.00014353	0.00514677
PCDHGA12	26.7506	0.800388	0.210474	3.80278	0.00014308	0.00514677
AEBP1	5652.3	0.787689	0.207219	3.80124	0.00014398	0.00514966
PTGIR	33.1297	0.602674	0.158587	3.80027	0.00014454	0.00514966
TRIM67	3.94196	0.66975	0.176234	3.80035	0.00014449	0.00514966
PKP1	300.772	1.00825	0.265577	3.79647	0.00014677	0.00521867
CADM3	33.5	1.29383	0.340955	3.79471	0.00014782	0.00522649
IGFALS	24.13	-1.39486	0.367578	-3.79473	0.0001478	0.00522649
ZBTB20	5.18639	0.507377	0.133711	3.79458	0.00014789	0.00522649
NUDT11	14.5336	0.725528	0.191255	3.79351	0.00014853	0.00523846
SLC2A3	651.21	0.674455	0.177816	3.79299	0.00014884	0.00523898
AXL	550.279	0.648419	0.171093	3.78987	0.00015072	0.00529446
PDE2A	62.2106	0.714176	0.188479	3.78915	0.00015116	0.00529914
BEAN1	18.3289	0.915551	0.241999	3.78329	0.00015477	0.00535557
MAP6	29.2113	0.761279	0.201107	3.78544	0.00015344	0.00535557
MCC	123.89	0.609591	0.161104	3.78385	0.00015442	0.00535557
MYOM1	36.2257	0.856657	0.226433	3.78327	0.00015478	0.00535557
PRB2	1.10521	2.53504	0.670106	3.78305	0.00015492	0.00535557
SACS	243.303	0.472115	0.124735	3.78494	0.00015374	0.00535557
SOX11	20.4056	0.753895	0.199182	3.78495	0.00015374	0.00535557
KIAA1462	443.578	0.641928	0.169815	3.78017	0.00015672	0.0054073
ITGA5	1764.05	0.622931	0.164951	3.77646	0.00015907	0.00547742
COQ4	847.682	-0.358214	0.0948865	-3.77519	0.00015989	0.00548392
RPSAP58	12828.6	-0.343156	0.0908898	-3.77552	0.00015967	0.00548392
ACTR3B	253.247	-0.301114	0.0797841	-3.77411	0.00016058	0.00549697
HTR2B	24.4815	1.05873	0.280565	3.77357	0.00016093	0.0054981
ZNF460	25.6556	0.377066	0.0999437	3.77278	0.00016144	0.00550467
PEG3	28.1164	0.785542	0.208266	3.77181	0.00016207	0.00551528
EPHA10	290.749	-0.478353	0.12687	-3.77041	0.00016298	0.00553505
KCNS2	0.778287	1.32025	0.350203	3.76995	0.00016328	0.00553505
PDZD4	23.3467	0.848247	0.225154	3.76742	0.00016495	0.00556987
SLC6A14	408.916	1.24465	0.330338	3.76782	0.00016468	0.00556987
HOXC9	8.49086	1.16761	0.310107	3.7652	0.00016642	0.0055979
SPG20	203.578	0.657429	0.174585	3.76567	0.00016611	0.0055979
DRAIC	35.2144	-1.13829	0.302629	-3.76134	0.000169	0.00567399
MSRB3	447.42	0.76516	0.203471	3.76053	0.00016955	0.00568143
LOXL2	1325.19	0.536095	0.14263	3.75864	0.00017084	0.00571356
ACTC1	31.3016	1.13458	0.302039	3.75641	0.00017237	0.00573516
C9orf47	2.66299	0.755995	0.201307	3.75543	0.00017304	0.00573516
DSTYK	370.004	0.2585	0.0688358	3.75531	0.00017313	0.00573516
SCARF2	195.181	0.68252	0.181724	3.75581	0.00017278	0.00573516
SLC37A4	1040.24	-0.282627	0.0752287	-3.7569	0.00017203	0.00573516
SGCG	0.824815	1.51304	0.403346	3.75123	0.00017597	0.00581837
COMP	546.195	1.30684	0.348496	3.74995	0.00017687	0.00582717
DCTPP1	1904.25	-0.334135	0.0891069	-3.74982	0.00017696	0.00582717
GRM4	7.90059	-1.34596	0.35902	-3.74899	0.00017755	0.00582717
HIVEP3	108.356	0.57446	0.153232	3.74896	0.00017757	0.00582717
ITGAV	2187.81	0.401826	0.107219	3.74772	0.00017845	0.00584492
PHYHIP	32.1331	0.807444	0.21563	3.74458	0.00018069	0.00590735
RAB38	36.2254	0.782404	0.209041	3.74282	0.00018197	0.00593798
IFI6	2139.23	0.799717	0.213747	3.74141	0.00018299	0.00595184
LHFP	317.375	0.569153	0.152127	3.74129	0.00018308	0.00595184
CXorf36	169.009	0.522899	0.139829	3.73957	0.00018434	0.00597856
PIK3AP1	595.661	0.618574	0.165428	3.73923	0.00018458	0.00597856
CALD1	4512.3	0.668829	0.178936	3.73781	0.00018563	0.00600094
LMOD1	651.662	0.948455	0.253777	3.73736	0.00018596	0.00600094
MCAT	468.181	-0.361016	0.0966808	-3.7341	0.00018839	0.00605681
MEX3B	48.4229	0.576927	0.154491	3.73437	0.00018819	0.00605681
MAPKAPK5	893.903	-0.210176	0.0563143	-3.7322	0.00018981	0.00609147
C6orf225	42.082	0.520637	0.139579	3.73006	0.00019144	0.00609869
CSGALNACT2	410.964	0.398787	0.106887	3.73093	0.00019078	0.00609869
FIGN	6.54495	0.832363	0.223126	3.73047	0.00019113	0.00609869
OXSM	265.375	-0.2576	0.0690362	-3.73137	0.00019044	0.00609869
GRIA3	3.14925	0.962417	0.258087	3.72903	0.00019222	0.00610171
SSC5D	322.953	0.838594	0.224909	3.72859	0.00019256	0.00610171
SVIL	1644.31	0.427755	0.114724	3.72856	0.00019258	0.00610171
PHLDB2	251.659	0.716723	0.192293	3.72723	0.00019359	0.00612273
FBXL7	111.499	0.585826	0.157356	3.72293	0.00019693	0.00621693
LRRC43	8.86245	-0.809729	0.217585	-3.72144	0.00019809	0.00623121
SPRR1B	9.87281	2.04466	0.549417	3.7215	0.00019804	0.00623121
PCYT1B	5.61729	1.03846	0.279096	3.72081	0.00019858	0.00623533
COLEC12	128.597	0.90303	0.242732	3.72027	0.00019901	0.00623752
C14orf180	1.59032	2.54564	0.684619	3.71833	0.00020055	0.00626267
KCNJ11	97.1405	-0.534027	0.143637	-3.7179	0.00020089	0.00626267
SYNM	829.874	1.11511	0.29992	3.71803	0.00020078	0.00626267
LMX1B	3.9373	1.60902	0.433065	3.71542	0.00020287	0.00631307
TIMP2	5037.54	0.653382	0.175902	3.71447	0.00020363	0.00632554
NSMCE4A	741.49	-0.249126	0.0671005	-3.71273	0.00020504	0.00634665
PYCRL	665.103	-0.468157	0.126093	-3.71278	0.000205	0.00634665
APEH	3116.05	-0.272999	0.0735445	-3.71203	0.00020561	0.00635304
F5	250.356	1.1729	0.316184	3.70953	0.00020764	0.00638692
HCG4	4.62216	1.03392	0.278769	3.7089	0.00020817	0.00638692
HHIPL1	41.2685	0.67884	0.182997	3.70957	0.00020761	0.00638692
SLC25A38	906.263	-0.210179	0.0566627	-3.7093	0.00020783	0.00638692
SCG2	84.219	0.853857	0.230276	3.70796	0.00020893	0.00638833
TGFB1	786.652	0.553607	0.149303	3.70795	0.00020894	0.00638833
C16orf45	137.721	0.585562	0.158099	3.70377	0.00021242	0.00648321
ADAM12	545.573	0.901413	0.24348	3.70221	0.00021373	0.00651186
USH1G	1.70649	1.48747	0.401876	3.70133	0.00021447	0.00652316
DOCK9	1419.34	0.330883	0.0894723	3.69816	0.00021717	0.00658207
FMO1	11.1934	1.18484	0.32035	3.69859	0.0002168	0.00658207
ADH1A	2.26052	1.3861	0.375028	3.69598	0.00021904	0.00662741
TMEM45A	130.436	0.701117	0.189747	3.69502	0.00021987	0.006641
LMO2	108.99	0.466448	0.126273	3.69396	0.00022079	0.0066572
EBF2	3.72165	1.15838	0.313628	3.6935	0.00022119	0.00665787
BEND3	285.62	-0.279529	0.0757112	-3.69204	0.00022246	0.00667522
LONRF2	17.9448	1.39867	0.378843	3.69196	0.00022253	0.00667522
DIRC3	1.93426	1.10248	0.298699	3.69095	0.00022342	0.00667885
SUSD4	9.43133	0.949715	0.25728	3.69137	0.00022305	0.00667885
DUBR	28.3078	0.577974	0.156803	3.686	0.00022781	0.00679849
MAMDC2	26.276	1.26444	0.343279	3.68341	0.00023013	0.00685614
ITGB3	119.884	0.668947	0.181774	3.68011	0.00023314	0.00693374
GNL3	2553.92	-0.239444	0.0651425	-3.6757	0.0002372	0.00704252
FERMT2	469.697	0.666412	0.181458	3.67255	0.00024014	0.0071178
MYCBP	956.173	-0.280383	0.0763872	-3.67056	0.00024202	0.00716142
CPSF4	646.096	-0.284986	0.0776938	-3.66807	0.00024439	0.00721917
RPSAP52	4.20404	0.907843	0.247558	3.66719	0.00024523	0.0072319
PHYHD1	28.4559	0.769672	0.209952	3.66594	0.00024643	0.00725494
CPXM2	226.755	0.862872	0.235433	3.66504	0.0002473	0.00725598
FAM86C	194.931	-0.238001	0.0649307	-3.66546	0.0002469	0.00725598
CCDC71	405.181	-0.223208	0.0609553	-3.66183	0.00025042	0.00731392
CXCR4	770.634	0.649233	0.177312	3.66154	0.0002507	0.00731392
IL1R1	652.664	0.605047	0.165236	3.66172	0.00025053	0.00731392
RSU1	1478.62	0.227892	0.0622437	3.66129	0.00025095	0.00731392
ANKRD65	31.6713	0.706827	0.193113	3.66017	0.00025205	0.00733378
ACSM5	2.97259	1.08793	0.297532	3.65652	0.00025566	0.0074019
ARSI	50.175	0.800509	0.218921	3.6566	0.00025558	0.0074019
CCL20	1217.86	-0.77524	0.211997	-3.65684	0.00025535	0.0074019
PCDHB8	27.6575	-0.93004	0.254407	-3.65572	0.00025646	0.00741276
FNDC1	955.614	0.945508	0.25884	3.65287	0.00025933	0.00747711
OSCP1	79.5984	-0.358923	0.0982749	-3.65223	0.00025997	0.00747711
RAB3GAP2	846.117	0.238252	0.0652323	3.65236	0.00025984	0.00747711
FAM46B	34.5144	0.753317	0.206327	3.65108	0.00026114	0.00749826
SEC23A	1394.35	0.293961	0.0805234	3.65063	0.00026159	0.00749901
DEFA5	239.652	-1.78082	0.487956	-3.64955	0.0002627	0.00751827
ACTA2	5449.36	0.65591	0.179824	3.64752	0.00026478	0.00754096
P4HA3	59.4051	0.786046	0.215474	3.64799	0.0002643	0.00754096
YPEL4	7.40277	0.733798	0.201173	3.64759	0.00026471	0.00754096
IL10	7.3785	0.911671	0.249995	3.64675	0.00026557	0.0075511
DHRS4L2	397.364	-0.41344	0.113417	-3.64532	0.00026706	0.00758102
RECQL	629.791	0.311715	0.0855301	3.64451	0.00026791	0.00759267
EFS	67.4167	0.607214	0.166675	3.6431	0.00026937	0.00762188
KCNMB1	139.578	0.916645	0.251751	3.64107	0.00027151	0.00766987
GNAO1	80.9359	0.906077	0.248983	3.63911	0.00027359	0.00771609
PTRF	2794.59	0.541675	0.148968	3.63618	0.00027672	0.00779177
COL6A3	11045.2	0.692724	0.190632	3.63383	0.00027925	0.00785035
ZMYND12	17.7248	-0.637341	0.17547	-3.63219	0.00028102	0.00788756
ADRB2	14.8986	0.779335	0.214679	3.63023	0.00028317	0.00793507
ATOH1	166.354	-1.3151	0.362381	-3.62906	0.00028446	0.0079585
FBXO28	927.447	0.195002	0.0537678	3.62675	0.00028702	0.00799157
OLFML2B	650.98	0.641981	0.176995	3.62711	0.00028661	0.00799157
STON1	163.723	0.70419	0.194127	3.62747	0.00028621	0.00799157
PLEKHJ1	2083.81	-0.305711	0.0843049	-3.62626	0.00028756	0.00799394
C17orf93	26.8128	-1.06002	0.292527	-3.62366	0.00029046	0.00805178
C7	248.089	1.20358	0.332154	3.62357	0.00029056	0.00805178
FAM83A	45.8892	1.21512	0.335456	3.62229	0.000292	0.00807889
BVES	41.8205	0.731499	0.202036	3.62063	0.00029389	0.00807976
MTR	846.831	0.234787	0.0648277	3.62171	0.00029266	0.00807976
SAMD13	160.528	-0.545935	0.150771	-3.62095	0.00029352	0.00807976
ZNF469	214.365	0.698213	0.19282	3.62106	0.0002934	0.00807976
CYP2E1	12.6724	0.840402	0.232329	3.61729	0.0002977	0.00816289
VCL	3659.83	0.322732	0.0892222	3.61717	0.00029784	0.00816289
KLK14	3.66811	-1.38564	0.383184	-3.61612	0.00029906	0.00817045
FAM83A-AS1	0.926304	1.64784	0.455646	3.6165	0.00029861	0.00817045
IL31RA	0.907791	1.15761	0.320186	3.61544	0.00029984	0.00817901
CPT2	897.798	-0.281414	0.0778815	-3.61336	0.00030225	0.0082191
MC1R	109.24	0.474997	0.131449	3.61355	0.00030203	0.0082191
MXRA8	988.261	0.62132	0.171994	3.61245	0.00030332	0.00822307
MYOCD	77.1615	0.983085	0.272139	3.61243	0.00030334	0.00822307
CAMK2B	5.96429	1.09956	0.304582	3.61006	0.00030613	0.00823858
HEYL	321.876	0.488181	0.135189	3.6111	0.0003049	0.00823858
MCM7	5113.87	-0.294454	0.0815712	-3.60977	0.00030647	0.00823858
PMM2	1885.45	-0.248776	0.0688993	-3.61071	0.00030536	0.00823858
PRRX1	405.391	0.745397	0.206475	3.6101	0.00030608	0.00823858
PTCD1	670.065	-0.227314	0.0629765	-3.60951	0.00030677	0.00823858
SPARC	21038.9	0.610387	0.169122	3.60914	0.00030721	0.00823858
KIAA1644	48.8312	0.844604	0.234102	3.60784	0.00030876	0.00826728
ZNF667	7.90874	0.681397	0.188948	3.60627	0.00031063	0.0083048
PSMB10	2222.47	-0.400659	0.111137	-3.60508	0.00031206	0.00833017
GNS	3035.36	0.257169	0.0713655	3.60355	0.0003139	0.00836651
CSRP1	5141.69	0.387281	0.107546	3.60106	0.00031692	0.00843425
DENND2D	678.892	-0.256606	0.0713199	-3.59796	0.00032072	0.00849636
EPHB2	5207.42	-0.413723	0.114966	-3.59864	0.00031989	0.00849636
PNMAL2	22.7415	0.687588	0.191097	3.59811	0.00032053	0.00849636
KCNB1	2.81778	1.42504	0.396122	3.59747	0.00032132	0.00849951
GATAD2B	700.841	0.214596	0.059678	3.5959	0.00032327	0.0085122
NOTCH3	1681.24	0.512185	0.142436	3.5959	0.00032327	0.0085122
PDGFC	273.767	0.651795	0.181231	3.59648	0.00032255	0.0085122
BLZF1	422.937	0.237609	0.0660904	3.5952	0.00032414	0.00852233
NPTX1	21.9604	1.17147	0.325946	3.59406	0.00032557	0.00854705
MAF	373.033	0.532193	0.148201	3.59102	0.00032939	0.00863438
KIAA1467	64.301	0.527771	0.147104	3.58775	0.00033354	0.00870717
KLHL20	300.207	0.241843	0.0674079	3.58775	0.00033354	0.00870717
ST6GALNAC1	2669.6	-0.823068	0.229417	-3.58766	0.00033366	0.00870717
KLHL5	293.884	0.536443	0.14956	3.58681	0.00033475	0.00871541
LAT	104.364	0.52232	0.145645	3.58624	0.00033548	0.00871541
NXN	360.479	0.669701	0.186731	3.58644	0.00033522	0.00871541
IQCC	93.2758	-0.313649	0.0874825	-3.58527	0.00033672	0.00873482
NKAPL	2.88023	0.809825	0.225907	3.58477	0.00033737	0.00873865
MGC42105	2.31308	0.767296	0.214197	3.5822	0.00034071	0.00879894
SLC26A4	5.39698	0.638729	0.17829	3.58253	0.00034028	0.00879894
MYLK	2399.73	0.766738	0.214256	3.57861	0.00034543	0.0089076
CCDC69	399.77	0.604543	0.168994	3.5773	0.00034716	0.00893899
SLC22A11	52.403	-1.18152	0.330376	-3.57627	0.00034853	0.00896124
TFPI	340.044	0.588663	0.164624	3.57581	0.00034915	0.00896385
SOCS5	437.312	0.208141	0.058234	3.57422	0.00035127	0.00900518
ADORA1	48.9037	0.702849	0.196798	3.57142	0.00035506	0.00906224
CERCAM	744.262	0.625897	0.175245	3.57154	0.00035488	0.00906224
GALNTL2	52.1254	0.820709	0.229799	3.57142	0.00035505	0.00906224
C10orf105	3.2662	0.750567	0.210316	3.56877	0.00035866	0.00912762
RNF115	311.306	0.192099	0.0538258	3.5689	0.00035848	0.00912762
LASS2	3688.63	0.181044	0.0507452	3.5677	0.00036013	0.00913826
THRSP	2.56001	1.21382	0.340206	3.56789	0.00035987	0.00913826
SEMA6B	171.985	0.520694	0.145975	3.56702	0.00036106	0.0091486
LRRC32	895.689	0.521759	0.146319	3.5659	0.00036262	0.00917471
ATF6	1179.02	0.218518	0.0612943	3.56506	0.00036377	0.0091771
LMOD3	10.4765	0.862563	0.241974	3.56469	0.00036429	0.0091771
PARP3	459.133	-0.329755	0.0925033	-3.5648	0.00036414	0.0091771
ROBO4	253.586	0.447516	0.125557	3.56425	0.0003649	0.00917928
ARHGEF1	2301.06	0.254639	0.0714566	3.56354	0.00036589	0.00919088
NPRL2	417.596	-0.238185	0.0668496	-3.563	0.00036664	0.00919656
C11orf2	3182.69	-0.273523	0.0767996	-3.56152	0.00036872	0.00923547
HTR7	4.10709	0.842767	0.236713	3.5603	0.00037044	0.00926514
PICK1	500.376	-0.270583	0.0760227	-3.55925	0.00037192	0.00928895
FAM3D	5281.4	-0.721197	0.202666	-3.55855	0.00037291	0.00930031
CAND2	24.1354	0.553602	0.155611	3.55759	0.00037427	0.00932091
AMOTL1	368.566	0.684387	0.192459	3.55601	0.00037652	0.00936219
BNC2	111.637	0.750669	0.211118	3.55568	0.000377	0.00936219
SLC41A1	500.134	0.349322	0.0983513	3.55178	0.00038263	0.00948866
CYP27C1	9.03996	0.838899	0.236219	3.55136	0.00038325	0.00949049
PLAT	1137.63	0.554238	0.156108	3.55034	0.00038473	0.00951372
CST2	25.3187	1.1326	0.319067	3.54971	0.00038565	0.00952292
DHRS4	795.017	-0.353609	0.0996273	-3.54931	0.00038624	0.00952388
GLRA2	40.3577	-1.4497	0.408532	-3.54855	0.00038736	0.00952474
PTX3	12.3027	0.739676	0.208443	3.54857	0.00038732	0.00952474
TMEFF1	35.2289	0.423071	0.119251	3.54774	0.00038855	0.00954049
TLN1	6543.39	0.291819	0.0823227	3.54482	0.00039288	0.00963332
LRRC55	9.9992	0.790981	0.223481	3.53937	0.00040108	0.0098206
CNRIP1	78.2054	0.530375	0.149959	3.53681	0.00040499	0.0098684
GREB1L	9.86202	1.88415	0.532755	3.53661	0.00040529	0.0098684
NACAD	31.141	0.630827	0.178355	3.53692	0.00040482	0.0098684
WDR86	7.85092	0.720366	0.20363	3.53761	0.00040376	0.0098684
ACTN1	6224.46	0.281216	0.0795261	3.53615	0.000406	0.00987178
CYS1	51.8625	0.686656	0.194219	3.53548	0.00040703	0.00987865
EYA4	6.82282	0.977088	0.276471	3.53414	0.00040911	0.00987865
FAAH	905.343	-0.380626	0.107689	-3.53447	0.00040859	0.00987865
KIF25	8.07952	-1.34581	0.380746	-3.53467	0.00040829	0.00987865
SMARCA1	228.959	0.624074	0.176567	3.53449	0.00040856	0.00987865
MRPL37	2286.26	-0.295745	0.083692	-3.53372	0.00040975	0.00988037
FRMD5	84.5213	0.742038	0.210046	3.53275	0.00041126	0.00989729
TMEM59L	7.31779	0.986942	0.279386	3.53254	0.00041158	0.00989729
SCARNA6	1.15857	0.838614	0.237454	3.53168	0.00041293	0.00990227
WDR26	1679.31	0.196943	0.0557595	3.53201	0.00041242	0.00990227
SYCE1	1.04788	1.17336	0.332456	3.52936	0.00041656	0.0099758
KRT81	9.50671	0.89596	0.253923	3.52847	0.00041797	0.00999572
IMPDH2	5246.23	-0.293174	0.0830985	-3.52803	0.00041866	0.00999861

## Sheet: DE_Sexadj_q005_LFC0_SARIFA
Gene	baseMean	log2FoldChange	lfcSE	stat	pvalue	padj
PRG4	30.7173	2.7871	0.29919	9.31548	1.21399e-20	2.21103e-16
PLIN1	71.1455	2.97122	0.347537	8.54938	1.23755e-17	1.12698e-13
FABP4	132.675	3.27689	0.418943	7.82181	5.2071e-15	3.16123e-11
HP	23.0561	3.38204	0.443483	7.62607	2.4201e-14	1.10193e-10
ANXA8	7.37626	2.55806	0.341659	7.48719	7.0362e-14	2.56301e-10
IGF2	9479.86	-2.86488	0.404049	-7.09043	1.33694e-12	3.30192e-09
KRT14	9.36371	3.59632	0.508015	7.07916	1.45036e-12	3.30192e-09
THRSP	4.62231	2.71215	0.38241	7.09227	1.3193e-12	3.30192e-09
ANO7	150.314	-1.83154	0.275521	-6.64753	2.98048e-11	6.03149e-08
SLC26A9	30.3787	2.8512	0.436511	6.53178	6.49916e-11	1.18369e-07
DCBLD2	660.233	1.02538	0.15747	6.51158	7.43654e-11	1.23129e-07
ATP6V0A4	4.82057	3.22344	0.500384	6.44193	1.17963e-10	1.79038e-07
APOB	20.8469	2.90303	0.455693	6.37058	1.88315e-10	2.63829e-07
TMEM132E	4.75089	1.66274	0.263303	6.31492	2.70305e-10	3.51648e-07
NTSR1	82.1847	2.26048	0.360489	6.27058	3.597e-10	4.36748e-07
CD36	176.796	1.52011	0.243446	6.24414	4.26149e-10	4.85091e-07
PLIN4	235.669	2.17574	0.360676	6.03238	1.61559e-09	1.73087e-06
C6	9.5504	2.15525	0.358313	6.01499	1.79903e-09	1.82032e-06
SPESP1	6.83243	1.36456	0.22775	5.99149	2.07927e-09	1.99315e-06
CALB2	79.3926	1.86308	0.317231	5.87295	4.28104e-09	3.89853e-06
SFTPB	6.95078	2.50366	0.432954	5.78273	7.34978e-09	6.37436e-06
LRRN4	9.05139	1.55316	0.273099	5.68717	1.29162e-08	1.06929e-05
LGALS12	4.36	2.23999	0.395664	5.66134	1.50196e-08	1.18935e-05
AQP5	151.861	2.80599	0.500303	5.60857	2.04002e-08	1.54812e-05
HPN	52.1957	-2.20556	0.398509	-5.53452	3.12079e-08	2.27355e-05
IGLON5	9.44938	1.20468	0.218225	5.52036	3.38305e-08	2.36982e-05
PPBP	379.554	2.71263	0.496069	5.46824	4.54518e-08	3.06597e-05
KRT16	33.9704	1.94629	0.359165	5.41893	5.99568e-08	3.89997e-05
ARL4D	56.2555	0.8439	0.156329	5.39822	6.73072e-08	4.08622e-05
CECR7	6.50383	1.9341	0.358157	5.40015	6.65847e-08	4.08622e-05
GALNT8	174.736	-1.67057	0.310504	-5.38018	7.44098e-08	4.37169e-05
TUSC5	19.1661	3.61239	0.673837	5.36093	8.27927e-08	4.7122e-05
KIF19	37.6657	-1.82531	0.341544	-5.3443	9.07692e-08	5.00964e-05
KRT6B	749.521	2.08743	0.391119	5.33705	9.44691e-08	5.06049e-05
ITGA10	17.4305	1.01902	0.1939	5.25536	1.47732e-07	7.36627e-05
LCN15	185.897	-2.70391	0.514738	-5.25299	1.49647e-07	7.36627e-05
RNF112	11.0265	1.03721	0.19729	5.25727	1.46209e-07	7.36627e-05
NEURL	210.941	-1.50481	0.286835	-5.24625	1.55229e-07	7.43995e-05
CAMSAP1L1	539.917	0.399786	0.0762898	5.24036	1.6026e-07	7.48415e-05
SYT2	12.461	1.04638	0.201157	5.20182	1.97351e-07	8.98589e-05
BEAN1	22.0736	1.35523	0.261109	5.19029	2.09967e-07	9.32715e-05
LRAT	2.82406	1.73101	0.334412	5.17626	2.26373e-07	9.81651e-05
EHBP1	710.63	0.368843	0.0713845	5.16699	2.37895e-07	9.84725e-05
JSRP1	70.0191	-1.589	0.30741	-5.16898	2.35378e-07	9.84725e-05
MAOB	200.908	1.35095	0.263763	5.12181	3.02612e-07	0.000122477
ENTHD1	2.82896	1.52337	0.297907	5.11357	3.16125e-07	0.000125165
KRT17	558.463	1.45079	0.284919	5.09193	3.54445e-07	0.000137351
ODZ2	11.188	1.45595	0.287783	5.05919	4.21051e-07	0.000159763
RETNLB	180.773	-1.9849	0.394536	-5.03097	4.87992e-07	0.000181384
SPRR2A	13.7289	2.81436	0.560587	5.02037	5.15708e-07	0.000187852
KRT6C	17.6483	1.95689	0.390355	5.01309	5.35619e-07	0.000191279
AKR1C1	153.963	1.01384	0.20519	4.94097	7.77365e-07	0.000265893
FAM20B	1119.41	0.243955	0.0493353	4.94485	7.6204e-07	0.000265893
SFTPA1	1.69858	4.19683	0.849864	4.93823	7.88349e-07	0.000265893
GIF	48.0903	-2.04857	0.417364	-4.90836	9.18421e-07	0.000304131
HOXC4	12.2049	1.21655	0.248124	4.90298	9.43937e-07	0.000306999
KCNA6	35.0591	-1.36808	0.279946	-4.88697	1.02402e-06	0.00032156
KCNIP2	20.8137	0.879439	0.179917	4.88803	1.01852e-06	0.00032156
HAL	5.34052	1.11039	0.227751	4.87546	1.08553e-06	0.000331084
KIAA1324	2598.69	-1.12271	0.230323	-4.87452	1.09071e-06	0.000331084
HOXC5	5.20426	1.70375	0.350174	4.86543	1.14208e-06	0.000340995
C20orf56	839.778	-1.43196	0.296379	-4.83153	1.35489e-06	0.000398009
AVPR2	9.46867	1.06015	0.219893	4.82123	1.42676e-06	0.00041247
CORO2B	23.5042	1.0576	0.221081	4.78375	1.72052e-06	0.000489621
GPIHBP1	10.79	1.23202	0.258778	4.76093	1.92704e-06	0.000539379
ME3	382.619	-0.546657	0.114891	-4.75806	1.95459e-06	0.000539379
LBP	11.4751	1.88369	0.396979	4.74507	2.08435e-06	0.0005666
C5orf23	48.9971	1.36486	0.288077	4.73784	2.16011e-06	0.000572761
ITGB1	9867.22	0.344735	0.0727762	4.73692	2.16991e-06	0.000572761
NGF	5.84248	0.990283	0.209337	4.73058	2.23882e-06	0.000582509
MGC72080	154.046	-0.630949	0.13392	-4.7114	2.46025e-06	0.000631107
VENTX	58.0593	-1.55119	0.32955	-4.70699	2.51402e-06	0.000635943
LRRTM1	13.588	1.89362	0.403524	4.69272	2.69595e-06	0.000672622
SPOCD1	58.2956	0.849074	0.181182	4.68632	2.78163e-06	0.000684618
AKR1C2	114.204	0.99766	0.214037	4.66116	3.14425e-06	0.00076355
KCNQ5	6.98552	1.52708	0.328626	4.64686	3.3702e-06	0.000807651
SLC35F3	1.29552	1.77459	0.383101	4.63216	3.61865e-06	0.000855928
CD109	408.494	1.22459	0.264878	4.62323	3.77815e-06	0.000862448
KRT6A	98.5583	2.05474	0.444492	4.62267	3.78828e-06	0.000862448
PLXNB3	87.1309	1.29048	0.279097	4.62376	3.7684e-06	0.000862448
NEK7	1015.54	0.366958	0.0795532	4.61274	3.97403e-06	0.000893567
C2CD4B	117.299	-1.12936	0.246021	-4.59049	4.4221e-06	0.000982192
SPRR1B	9.01481	2.46368	0.537113	4.58688	4.49915e-06	0.000987265
RPL10L	4.72497	-1.5672	0.342538	-4.57527	4.75607e-06	0.00103122
IL20RB	28.252	1.0052	0.220239	4.56416	5.01491e-06	0.00104985
INS-IGF2	6.02224	-2.69983	0.591189	-4.56678	4.95268e-06	0.00104985
KLK15	16.8235	-1.25496	0.274882	-4.56546	4.9839e-06	0.00104985
APCDD1L	11.5906	1.47897	0.32483	4.55306	5.28723e-06	0.00109428
ARL4C	847.86	0.811615	0.178364	4.55032	5.35653e-06	0.00109616
FGFBP2	3.70597	1.17908	0.260261	4.53036	5.88826e-06	0.00119159
LEP	7.70858	2.44461	0.540374	4.52393	6.07026e-06	0.00121492
ANXA8L2	11.1858	1.79828	0.398071	4.51749	6.25762e-06	0.0012388
HOXC10	7.68832	1.86673	0.413935	4.50971	6.49159e-06	0.00124454
IQCA1	7.65793	0.973031	0.21557	4.51376	6.36882e-06	0.00124454
REP15	133.754	-1.38555	0.30711	-4.51156	6.43537e-06	0.00124454
KCTD16	11.1339	-1.52887	0.340729	-4.48706	7.22129e-06	0.00137002
CCDC125	323.114	-0.3463	0.0772523	-4.48272	7.36983e-06	0.00138378
ATP8B3	13.5662	0.849484	0.189815	4.47532	7.62976e-06	0.00141797
HS6ST3	2.56618	1.86355	0.417386	4.4648	8.0143e-06	0.00147439
RBM15B	2089.69	-0.230544	0.0516776	-4.46121	8.14981e-06	0.00148432
PRKRIR	1410.38	-0.294882	0.0663564	-4.44391	8.83395e-06	0.001593
IGFL1	13.8047	2.13964	0.482284	4.43647	9.14478e-06	0.00161703
LINC01140	15.3815	0.966598	0.217807	4.43787	9.08555e-06	0.00161703
CATSPER1	4.38815	1.16507	0.262868	4.43214	9.33018e-06	0.00163395
CKM	5.35401	-1.23463	0.279501	-4.41728	9.99485e-06	0.00171596
KCNAB1	23.3862	0.634585	0.14362	4.41851	9.93825e-06	0.00171596
KLK3	19.1118	-1.77279	0.401644	-4.41382	1.01561e-05	0.00171596
STXBP5L	2.50023	1.19417	0.270577	4.41341	1.01754e-05	0.00171596
LRRC26	53.8714	-1.39311	0.316715	-4.39862	1.08943e-05	0.00182035
RAB26	60.4664	-1.22023	0.278316	-4.38435	1.16332e-05	0.00192614
LAMC2	4520.27	0.597757	0.136834	4.36849	1.25111e-05	0.00205283
NGLY1	661.771	-0.225897	0.0517838	-4.3623	1.28701e-05	0.00209289
KIAA0040	970.47	0.481019	0.11035	4.35905	1.30631e-05	0.00210547
PDLIM7	1006.31	0.537918	0.123505	4.35543	1.32805e-05	0.00212127
PIAS3	428.421	0.384566	0.0883336	4.35357	1.3394e-05	0.00212127
CNTN1	11.1077	1.56919	0.361108	4.34548	1.38972e-05	0.00216334
IL1RAP	183.892	0.426407	0.0980948	4.34689	1.38081e-05	0.00216334
KYNU	93.3249	0.95979	0.221935	4.32464	1.52778e-05	0.00234812
RANBP3L	1.55487	1.70199	0.393642	4.32372	1.53421e-05	0.00234812
ADAM19	882.162	0.665507	0.15401	4.3212	1.55186e-05	0.00235533
HRASLS5	14.3543	1.41168	0.327252	4.31375	1.60508e-05	0.00241597
ADH1B	180.668	1.77763	0.413148	4.30265	1.68765e-05	0.00251945
HAS1	12.2677	1.58239	0.368045	4.29946	1.71215e-05	0.00253523
MYCL1	445.862	-0.508369	0.118328	-4.29628	1.73685e-05	0.00255107
TLL1	14.2561	1.18425	0.27601	4.29061	1.78182e-05	0.00259618
SCEL	52.1837	1.7513	0.408344	4.28878	1.79654e-05	0.00259686
GRIN2A	3.46245	1.4197	0.33131	4.28511	1.82648e-05	0.00261934
NPR3	15.427	1.39918	0.326892	4.28026	1.86674e-05	0.00265617
LHFPL4	8.70473	-2.21584	0.517921	-4.27834	1.88292e-05	0.00265842
FGF2	98.8642	0.891799	0.208552	4.27614	1.90165e-05	0.00266422
BAAT	11.2581	1.34725	0.315956	4.26404	2.00767e-05	0.00279128
APOA2	3.9715	2.50449	0.58861	4.25492	2.09121e-05	0.0028854
ADAM8	304.219	0.764484	0.1798	4.25185	2.12009e-05	0.00290325
TOR1AIP1	958.084	0.300278	0.0709422	4.23272	2.30885e-05	0.00313815
PPP1R12B	1353.88	0.752348	0.177913	4.22874	2.35005e-05	0.00314717
SCARF1	124.55	0.53943	0.12756	4.22883	2.34906e-05	0.00314717
ACSL1	936.727	0.514116	0.121775	4.22184	2.42316e-05	0.00319804
MUC21	1.18207	2.358	0.558441	4.22248	2.41633e-05	0.00319804
CCL14	66.2711	1.00845	0.23905	4.2186	2.45825e-05	0.00322102
CIDEC	47.0599	1.18205	0.280575	4.21295	2.52055e-05	0.0032289
GALNT14	19.0432	1.47429	0.350052	4.21164	2.53518e-05	0.0032289
HIST2H2BF	26.7803	0.673993	0.159857	4.21623	2.48422e-05	0.0032289
HSD3B2	7.72674	1.90336	0.451816	4.2127	2.5234e-05	0.0032289
LY6K	4.80072	1.27284	0.303215	4.19781	2.69507e-05	0.0034087
ASRGL1	392.031	-0.784024	0.18699	-4.19287	2.75446e-05	0.0034361
FGGY	567.267	-1.04325	0.248793	-4.19327	2.74965e-05	0.0034361
STX6	990.634	0.198312	0.0473303	4.18996	2.79002e-05	0.00345677
ABLIM3	178.352	0.83483	0.199666	4.18113	2.90059e-05	0.00356949
CDO1	11.5905	1.14252	0.273497	4.17747	2.94774e-05	0.00360316
C14orf34	8.16605	1.31977	0.316355	4.1718	3.02197e-05	0.00364498
ZBED2	22.8119	1.13937	0.273038	4.17294	3.00692e-05	0.00364498
TSIX	264.394	-1.70849	0.410186	-4.16515	3.11147e-05	0.00372824
LYST	287.227	0.416948	0.100165	4.16263	3.14598e-05	0.00374495
PALMD	95.8293	0.787922	0.189475	4.15845	3.20416e-05	0.00378944
WWTR1	191.092	0.814827	0.196573	4.14517	3.39566e-05	0.00399001
COL2A1	8.78693	-1.34472	0.324648	-4.14209	3.44162e-05	0.00399266
REPIN1	4490.25	-0.310538	0.074998	-4.14062	3.46368e-05	0.00399266
VAT1	1983.04	0.413591	0.099874	4.14113	3.45599e-05	0.00399266
SLC4A3	48.9363	1.02272	0.247321	4.13519	3.54664e-05	0.00406258
SELENBP1	5604.5	-0.858109	0.207733	-4.13083	3.61457e-05	0.00411452
LOC93429	3.55364	1.1913	0.288523	4.12895	3.64427e-05	0.00412255
AGAP11	11.7557	0.859647	0.208431	4.12438	3.71742e-05	0.00412837
C15orf52	353.239	0.594071	0.143996	4.12561	3.6976e-05	0.00412837
RAET1G	10.9829	0.802164	0.194443	4.12544	3.70027e-05	0.00412837
KLK1	544.704	-0.969507	0.235208	-4.12191	3.7574e-05	0.00414748
NGFR	73.1655	1.12122	0.272256	4.11828	3.81719e-05	0.0041881
ENPP2	365.245	0.883804	0.214996	4.1108	3.94285e-05	0.00427447
WFDC2	931.85	-1.27275	0.309529	-4.11189	3.92442e-05	0.00427447
ABCC9	70.8358	0.91284	0.222845	4.09629	4.19819e-05	0.00443789
GAS1	145.618	1.09735	0.267759	4.09828	4.16234e-05	0.00443789
LRRC8A	1769.09	0.352965	0.0861868	4.09534	4.21542e-05	0.00443789
MMACHC	240.652	-0.345592	0.0843044	-4.09934	4.14331e-05	0.00443789
S100A4	1572.73	0.789709	0.192783	4.09637	4.19686e-05	0.00443789
PRL	1.34077	1.97724	0.483317	4.09098	4.29562e-05	0.00449633
CD177	187.925	1.52752	0.373751	4.08699	4.37005e-05	0.00451161
CRABP2	177.603	1.06136	0.259578	4.0888	4.33614e-05	0.00451161
IP6K2	1587.33	-0.283702	0.0694329	-4.08599	4.38901e-05	0.00451161
TOE1	341.855	-0.24684	0.0604272	-4.08491	4.40931e-05	0.00451161
ZNF385A	301.802	0.698778	0.171119	4.08357	4.43485e-05	0.0045124
ATP6V1B1	6.62457	1.06715	0.261851	4.07542	4.59313e-05	0.00464748
P4HTM	804.801	-0.292633	0.0718304	-4.07394	4.62244e-05	0.0046513
LIPE	203.252	0.481206	0.118165	4.07232	4.65466e-05	0.00465497
SOHLH2	1.86803	2.13687	0.524875	4.0712	4.67721e-05	0.00465497
PARS2	210.747	-0.287632	0.07089	-4.05744	4.96132e-05	0.00488435
TRPT1	440.003	-0.333622	0.0822186	-4.05775	4.95485e-05	0.00488435
CHN2	667.419	-0.782488	0.193094	-4.05236	5.07033e-05	0.00496483
RHBDL3	27.456	-1.34811	0.332846	-4.05026	5.11607e-05	0.00498284
DNAJC30	329.358	-0.322031	0.0795629	-4.0475	5.17668e-05	0.00501504
AQPEP	2.53113	1.16938	0.289127	4.04451	5.2433e-05	0.00505271
COL9A2	287.077	-0.908499	0.224843	-4.04059	5.33163e-05	0.00511079
C1orf95	23.772	1.50666	0.373658	4.03218	5.52629e-05	0.0051432
KCNH6	6.74819	-1.35973	0.337072	-4.03395	5.48462e-05	0.0051432
KDM5D	267.482	1.50732	0.373724	4.03325	5.50116e-05	0.0051432
LPGAT1	2050.55	0.369263	0.0915874	4.03181	5.53487e-05	0.0051432
MGAT5B	2.61959	1.05904	0.262308	4.03737	5.40541e-05	0.0051432
RSPO3	70.1163	1.03611	0.256945	4.03241	5.5207e-05	0.0051432
MB	51.4919	-1.16984	0.290462	-4.0275	5.63727e-05	0.00521175
FZD9	16.5689	-1.17655	0.292297	-4.02518	5.69322e-05	0.0052369
LRFN2	9.57086	-1.66249	0.413639	-4.01917	5.84037e-05	0.00534526
PDE1B	36.0872	0.819473	0.204265	4.01182	6.0253e-05	0.00548694
HEY1	104.961	0.449034	0.112033	4.00804	6.12246e-05	0.00554716
L1TD1	744.997	-1.66085	0.414498	-4.00689	6.15234e-05	0.00554716
ALPL	86.9122	0.703097	0.175783	3.99979	6.33975e-05	0.00568798
SPRR3	12.1255	2.2979	0.575094	3.9957	6.45045e-05	0.00575893
CYP1B1	171.341	1.16398	0.291605	3.99164	6.56167e-05	0.005805
ORM1	26.0754	-2.04012	0.511117	-3.99149	6.56581e-05	0.005805
GPR146	44.4548	0.492607	0.123521	3.98804	6.66205e-05	0.00580595
HRNBP3	11.7316	1.31533	0.329913	3.98689	6.69439e-05	0.00580595
PCDHGA7	26.4475	1.27688	0.32026	3.98701	6.69119e-05	0.00580595
SLC22A20	7.57781	0.830031	0.208132	3.98801	6.66313e-05	0.00580595
MFI2	686.663	0.770198	0.19336	3.98324	6.79815e-05	0.00586799
EPHB6	41.9706	0.897925	0.225575	3.98061	6.87376e-05	0.00587093
HSPA6	178.748	0.87882	0.220725	3.98151	6.84776e-05	0.00587093
PALM2-AKAP2	748.065	0.464199	0.11664	3.97977	6.89825e-05	0.00587093
FHDC1	614.615	-0.520586	0.130927	-3.97616	7.00359e-05	0.00589072
IGFN1	9.59309	1.22214	0.307405	3.97566	7.01854e-05	0.00589072
MRAP	1.51382	3.97346	0.999422	3.97576	7.01556e-05	0.00589072
ADIPOQ	96.5051	3.6494	0.921503	3.96027	7.48649e-05	0.00625465
FLNC	1141.55	0.933951	0.235972	3.95788	7.56175e-05	0.00628868
HAS3	369.806	0.841292	0.212951	3.95063	7.79447e-05	0.00645276
PADI1	41.046	0.96653	0.244802	3.9482	7.87396e-05	0.00648907
NR1D1	626.749	0.423902	0.107432	3.94578	7.95418e-05	0.00652565
UBTD1	160.983	0.449524	0.114026	3.94229	8.07088e-05	0.0065917
EXTL1	2.61846	1.04772	0.26588	3.94057	8.12886e-05	0.00660942
IFI6	2119.33	0.846468	0.215066	3.93585	8.29031e-05	0.00671073
TENM3-AS1	9.19252	1.2988	0.330233	3.93298	8.3899e-05	0.00676129
CLDN11	35.4345	0.967104	0.246676	3.92055	8.83485e-05	0.00708851
CPA4	5.22637	1.09193	0.278758	3.91712	8.96132e-05	0.00712718
ZNF620	64.9162	-0.341088	0.0870575	-3.91796	8.93028e-05	0.00712718
FAM135B	2.1974	1.76097	0.449979	3.91346	9.09833e-05	0.00720469
RGMB	1196.26	-0.670721	0.171642	-3.90768	9.31872e-05	0.00734727
LOC728392	45.5778	0.641836	0.164497	3.9018	9.54795e-05	0.00746339
LYPD3	87.2598	0.842303	0.21587	3.90189	9.54428e-05	0.00746339
DEGS1	820.902	0.372004	0.0954167	3.89873	9.66987e-05	0.00752639
MAP2	31.0241	0.766885	0.196788	3.89701	9.73895e-05	0.00754789
GPR137B	299.844	0.345764	0.0888457	3.89174	9.95284e-05	0.00765627
STAC2	2.67341	1.15722	0.297371	3.89149	9.96286e-05	0.00765627
XBP1	5475.61	-0.390809	0.100521	-3.88785	0.000101137	0.00773957
ZFHX4	55.8918	0.987259	0.254005	3.88677	0.000101588	0.00774149
LMX1B	3.98474	1.73827	0.447349	3.88572	0.000102028	0.00774261
LINC00924	6.23159	1.0802	0.278235	3.88231	0.00010347	0.00781949
ODC1	4426.5	-0.336734	0.0868507	-3.87716	0.000105682	0.00795368
AHNAK2	981.063	0.855283	0.220777	3.87398	0.000107074	0.00795977
CLDN5	136.188	0.730987	0.188686	3.8741	0.00010702	0.00795977
SLC25A26	465.137	-0.288065	0.0743373	-3.8751	0.000106579	0.00795977
CNTNAP1	205.257	0.757497	0.195871	3.86732	0.000110037	0.00814673
JAGN1	959.595	-0.263667	0.0682416	-3.86373	0.000111669	0.0082341
HOXC13	1.63918	2.69245	0.697985	3.85746	0.000114573	0.00841418
CLCN1	12.8927	1.08778	0.282323	3.85296	0.000116699	0.00845996
DNPEP	2443.61	-0.227653	0.0591357	-3.84967	0.000118275	0.00845996
GULP1	199.023	0.790236	0.205141	3.85215	0.000117083	0.00845996
LOXL1	282.029	0.610281	0.158365	3.85363	0.000116382	0.00845996
SLC7A10	3.20741	1.73405	0.450474	3.8494	0.000118407	0.00845996
STARD10	3544.1	-0.402397	0.10445	-3.85253	0.000116901	0.00845996
ZNF532	490.589	0.555352	0.144273	3.84932	0.000118448	0.00845996
ALDH1L2	164.51	0.722432	0.187834	3.84612	0.000120005	0.0085045
TPSG1	103.37	-1.38657	0.36043	-3.84698	0.000119582	0.0085045
CABP7	6.2264	-0.934328	0.243147	-3.84265	0.000121713	0.00859208
CEP170	406.691	0.466231	0.121483	3.83782	0.000124132	0.00871722
GNA13	1563.05	0.228393	0.0595206	3.8372	0.000124443	0.00871722
SNCG	35.7305	0.778804	0.203352	3.82983	0.000128233	0.0089483
BGN	6507.97	0.734677	0.191935	3.82773	0.000129329	0.00895617
SARS	3203.18	-0.261626	0.0683355	-3.82855	0.000128899	0.00895617
ECM1	1036.25	0.668249	0.174627	3.82673	0.000129859	0.0089588
FSTL5	2.70278	1.72763	0.451684	3.82487	0.000130839	0.00899236
VTN	7.06529	1.24254	0.324976	3.82348	0.000131579	0.00900918
EXOC8	366.312	0.221061	0.0578325	3.82244	0.000132136	0.00901345
ELK3	297.862	0.468839	0.122888	3.81518	0.000136083	0.00924805
LRRN2	70.9204	0.890544	0.233479	3.81423	0.000136606	0.00924906
WNT7A	2.4795	2.23656	0.586708	3.81205	0.000137821	0.0092968
SYNPO2L	1.9258	0.986944	0.259023	3.81025	0.000138827	0.00933007
GADD45B	442.624	0.45454	0.119606	3.80032	0.000144507	0.00953588
GADD45G	163.83	-0.649079	0.170792	-3.80041	0.000144455	0.00953588
HOMER2	14.2528	1.15119	0.302874	3.80089	0.000144177	0.00953588
MSN	3467.6	0.538611	0.141616	3.80332	0.00014277	0.00953588
RAB6B	93.9881	0.669713	0.17612	3.8026	0.000143187	0.00953588
CHST1	54.9345	0.613996	0.161795	3.79489	0.000147706	0.00964219
LDOC1	60.3763	0.618358	0.162869	3.79665	0.000146662	0.00964219
PCDHB5	17.7367	0.779988	0.205514	3.79529	0.000147468	0.00964219
KLHDC8A	13.0849	0.498028	0.131353	3.79153	0.000149721	0.0097388
CYP19A1	6.35899	0.825088	0.217733	3.78945	0.000150978	0.0097429
KIAA1949	1029.68	0.468749	0.123678	3.79008	0.000150597	0.0097429
SLC25A48	8.25972	-1.13517	0.299613	-3.78878	0.000151389	0.0097429
SFXN3	1086.4	0.34091	0.0900927	3.78399	0.000154335	0.00989757
ATP2B4	1386.54	0.552783	0.146445	3.77468	0.00016021	0.0102025
C9orf47	2.60074	0.769437	0.203835	3.7748	0.000160136	0.0102025
PLCH2	103.178	0.92584	0.245381	3.77306	0.000161255	0.0102332
CDC73	882.437	0.216864	0.0575686	3.76705	0.000165188	0.0103744
JAZF1	129.176	0.487897	0.129463	3.76863	0.000164144	0.0103744
OPRL1	15.6997	0.663781	0.176188	3.76746	0.000164919	0.0103744
SERPINB3	12.3418	3.41166	0.906812	3.76226	0.000168383	0.0105387
KRT79	0.540062	1.96489	0.522931	3.75746	0.000171647	0.0106696
SDPR	176.499	0.766073	0.203872	3.75762	0.000171538	0.0106696
IFRD2	1774.05	-0.259235	0.0690285	-3.75548	0.000173008	0.010709
NRG3	0.994592	1.26237	0.336197	3.75483	0.000173456	0.010709
ADH1A	2.32969	1.40456	0.374427	3.75122	0.00017598	0.0108251
PAX7	6.46342	2.98417	0.795686	3.75044	0.000176526	0.0108251
CILP	144.143	1.26838	0.338394	3.74823	0.000178088	0.0108843
ITPKB	558.086	0.306256	0.0818117	3.74342	0.000181529	0.0110575
HEY2	34.607	0.529055	0.141573	3.73697	0.00018625	0.0113072
ATP7A	335.574	0.325824	0.0872581	3.73402	0.000188447	0.0113649
SLC6A19	20.5129	1.73265	0.463933	3.7347	0.000187938	0.0113649
COL13A1	39.497	0.687371	0.18456	3.72438	0.000195794	0.0115887
EBF3	17.8469	0.7777	0.208932	3.72226	0.000197444	0.0115887
LOC400043	20.3926	0.69883	0.187578	3.72554	0.0001949	0.0115887
MASP1	90.9679	1.31521	0.353391	3.7217	0.000197886	0.0115887
NPR1	70.3288	0.670453	0.179992	3.72491	0.000195382	0.0115887
PABPC4L	10.8728	0.674749	0.181274	3.72227	0.000197442	0.0115887
RPSAP9	43.736	-0.398858	0.107103	-3.72407	0.000196033	0.0115887
TG	189.428	-0.961619	0.258282	-3.72314	0.000196759	0.0115887
XPR1	798.148	0.255931	0.0686945	3.72564	0.000194823	0.0115887
GPR110	47.7482	1.27936	0.344054	3.71848	0.000200424	0.0116252
PLAU	1503.44	0.637429	0.171414	3.71865	0.000200293	0.0116252
QARS1	5867.59	-0.264656	0.071167	-3.7188	0.000200168	0.0116252
SLC10A2	1.07958	3.58646	0.964915	3.71687	0.000201708	0.0116626
LYVE1	60.5659	0.968006	0.260955	3.70947	0.00020769	0.0119704
RD3	0.683267	1.68742	0.455151	3.70737	0.000209419	0.012032
PIK3AP1	595.624	0.630619	0.170331	3.70232	0.000213636	0.0122357
PRND	13.2015	1.1357	0.306844	3.70123	0.000214557	0.0122499
ADAMTS18	6.60554	0.952044	0.257386	3.69889	0.000216542	0.0122862
KCNE4	126.873	0.665223	0.179824	3.69931	0.000216186	0.0122862
NME6	225.493	-0.199939	0.0540694	-3.69781	0.000217464	0.0123002
ARHGEF1	2312.04	0.270252	0.0731794	3.69301	0.000221612	0.0123995
C20orf103	32.2932	0.955624	0.258792	3.69264	0.000221942	0.0123995
PARP3	457.305	-0.342603	0.0927308	-3.6946	0.000220233	0.0123995
PPP1R1A	14.0028	1.40115	0.379333	3.69373	0.000220993	0.0123995
HEMK1	458.739	-0.293252	0.0794833	-3.68948	0.000224714	0.012516
ZNF25	116.399	0.330007	0.0895009	3.6872	0.000226739	0.0125902
NTN1	116.548	0.732948	0.198935	3.68435	0.000229286	0.0126833
PRELP	484.165	1.01825	0.276416	3.68377	0.000229809	0.0126833
CCL20	1217.4	-0.800145	0.21776	-3.67444	0.000238369	0.013116
DEFA5	248.54	-1.79577	0.489061	-3.67186	0.000240788	0.0132093
FST	24.6937	0.890414	0.242593	3.67041	0.000242165	0.0132192
SLC39A10	746.394	0.342941	0.093441	3.67014	0.00024242	0.0132192
SACS	243.426	0.464973	0.126762	3.66808	0.000244376	0.0132465
SHC1	2675.56	0.211956	0.0577839	3.66808	0.000244376	0.0132465
COL11A2	14.3999	0.935529	0.255346	3.66376	0.000248537	0.0133707
KLC3	28.6187	0.911075	0.248695	3.66342	0.00024887	0.0133707
LASS2	3690.02	0.190493	0.0519932	3.66381	0.000248494	0.0133707
LINC00882	0.568682	1.19362	0.326173	3.65946	0.000252743	0.0135388
RSU1	1484.33	0.233336	0.0637943	3.65762	0.000254565	0.0135965
AKAP12	709.731	0.862101	0.235872	3.65495	0.00025723	0.0136911
COL6A6	3.8584	1.21243	0.331886	3.65314	0.000259051	0.0136911
GPX3	711.041	0.783088	0.21431	3.654	0.00025819	0.0136911
PCDHB4	33.3923	0.751144	0.205632	3.65285	0.000259345	0.0136911
AIM2	55.5299	1.13634	0.311163	3.65193	0.000260279	0.0137008
MLLT11	59.0361	0.53315	0.146094	3.64936	0.000262893	0.0137985
TNNI3K	4.55791	0.942281	0.258506	3.64511	0.000267281	0.0139885
C14orf180	2.67213	2.75248	0.755307	3.64418	0.000268244	0.0139987
NAV1	656.374	0.496694	0.136376	3.64209	0.000270434	0.0140406
SLITRK6	325.21	-1.46913	0.403453	-3.6414	0.000271158	0.0140406
TREML2	31.898	1.05558	0.289898	3.64121	0.00027136	0.0140406
CHDH	1147.21	-0.416209	0.114383	-3.63874	0.000273972	0.0140577
FLNA	14061.6	0.627391	0.172421	3.63871	0.000274007	0.0140577
SPIRE1	299.872	0.58758	0.161435	3.63973	0.000272925	0.0140577
LETM2	32.5151	0.634242	0.174365	3.63745	0.000275353	0.0140781
RNF115	309.889	0.196126	0.0539269	3.63689	0.000275951	0.0140781
ACTC1	31.8298	1.10632	0.304333	3.63523	0.000277728	0.0141292
CIDEA	4.53895	3.83888	1.05631	3.63423	0.000278814	0.014145
COMP	542.097	1.2924	0.356105	3.62926	0.000284234	0.01434
OSCP1	80.0927	-0.356988	0.0983598	-3.62941	0.000284068	0.01434
BHMT2	14.3582	0.933421	0.257858	3.6199	0.000294712	0.0148097
DRAIC	36.0377	-1.11129	0.307029	-3.6195	0.000295169	0.0148097
SLC9A6	441.25	0.220142	0.0608356	3.61864	0.000296157	0.0148184
LOX	375.337	0.687133	0.189939	3.61765	0.000297293	0.0148193
TNFRSF11B	432.496	0.919094	0.25409	3.61721	0.000297801	0.0148193
ADIPOR1	2557.08	0.197534	0.0546418	3.61506	0.000300273	0.0148208
CHST15	312.814	0.628269	0.173761	3.61571	0.000299523	0.0148208
STIM1	1016.11	0.199318	0.0551159	3.61634	0.000298799	0.0148208
ABHD11	1938.62	-0.367615	0.101889	-3.608	0.000308564	0.0151371
ADORA1	49.1654	0.718355	0.199129	3.60749	0.000309175	0.0151371
KCNJ11	98.847	-0.520505	0.144269	-3.60788	0.000308714	0.0151371
ADCY7	488.699	0.431265	0.119573	3.6067	0.000310118	0.0151426
RPS6KC1	284.862	0.253018	0.07027	3.60065	0.000317417	0.0154163
SYCE1	1.03851	1.24228	0.344996	3.60085	0.000317174	0.0154163
CAMK2B	6.09051	1.11179	0.308848	3.59979	0.00031848	0.0154268
KCNT2	5.28031	0.801287	0.222713	3.59784	0.000320869	0.0154603
ZNF385D	5.08786	1.08804	0.302368	3.59839	0.000320191	0.0154603
SLC6A14	408.072	1.1953	0.332348	3.59654	0.000322483	0.0154971
LRRC43	8.92227	-0.804903	0.223853	-3.59568	0.000323549	0.0155074
DDX3Y	313.198	1.28066	0.356298	3.59434	0.000325217	0.0155464
MFGE8	1637.03	0.525013	0.146181	3.59153	0.000328744	0.015633
PTGIS	252.404	1.02513	0.285396	3.59194	0.000328222	0.015633
C10orf10	781.418	0.646679	0.180152	3.58964	0.000331139	0.0157058
CD274	29.4145	0.835811	0.232955	3.58787	0.000333395	0.0157309
TGFB3	253.128	0.807702	0.2251	3.58819	0.000332981	0.0157309
ATRNL1	8.51123	1.1391	0.318168	3.58018	0.000343354	0.0161589
LARS2	949.85	-0.273817	0.0765918	-3.57502	0.000350197	0.0163542
NDUFAF3	1030.42	-0.273783	0.0765718	-3.5755	0.000349553	0.0163542
SLC6A1	18.373	0.569248	0.159215	3.57535	0.00034976	0.0163542
CRYAB	211.951	0.759737	0.212636	3.57294	0.000352992	0.0164174
RAB38	35.6597	0.751969	0.210478	3.57267	0.000353353	0.0164174
DACT3	93.7575	0.726057	0.20329	3.57153	0.0003549	0.0164314
MUTYH	323.596	-0.326604	0.0914571	-3.57112	0.000355458	0.0164314
CMC1	287.403	-0.283542	0.07943	-3.5697	0.000357385	0.0164786
AREG	1468.41	-0.756162	0.21194	-3.56781	0.000359979	0.016556
BLZF1	420.65	0.235446	0.066004	3.56715	0.000360881	0.016556
GJA1	573.189	0.516905	0.144936	3.56645	0.000361848	0.0165586
CSRP1	5128.36	0.386693	0.108455	3.56547	0.000363201	0.0165789
HOXC9	8.36892	1.1385	0.31967	3.56147	0.000368788	0.0167918
SLITRK4	3.71526	1.25905	0.353846	3.55818	0.000373435	0.016961
TSC22D3	1000.92	0.48971	0.137657	3.55746	0.000374462	0.0169654
DDX28	432.487	-0.253687	0.0714414	-3.55098	0.000383803	0.0173454
FAM86C	195.16	-0.235356	0.0663034	-3.54969	0.000385691	0.0173876
ZNF460	25.6358	0.358966	0.101344	3.54205	0.000397028	0.0178545
CAPN2	4791.55	0.3325	0.0939487	3.53916	0.000401395	0.0179182
GMDS	2742.44	-0.41168	0.116321	-3.53919	0.000401361	0.0179182
ZMYND12	17.7749	-0.631581	0.178409	-3.54008	0.000400006	0.0179182
FARS2	225.244	-0.256296	0.0725445	-3.53295	0.000410947	0.0182997
SLC22A11	53.4492	-1.1899	0.336872	-3.5322	0.000412111	0.0183068
POC1A	403.807	-0.376895	0.106778	-3.52969	0.00041604	0.0184363
PCCA	1413.81	-0.752286	0.213187	-3.52876	0.000417508	0.0184565
SOX15	10.4971	0.651843	0.184844	3.52645	0.000421171	0.0185734
ACSM5	2.92017	1.06588	0.302461	3.52402	0.000425053	0.0186986
CSPG4	549.2	0.58865	0.167069	3.52339	0.000426064	0.0186986
FZD10	183.295	-1.37609	0.391434	-3.5155	0.00043893	0.0192169
C17orf60	7.69743	0.707532	0.201394	3.51317	0.000442793	0.0193395
CDC42SE1	1789.49	0.196943	0.056164	3.50657	0.000453925	0.0197783
KL	38.483	0.947307	0.270218	3.50571	0.000455395	0.019795
PRNP	1450.82	0.449734	0.12833	3.50452	0.000457439	0.0198365
S1PR3	282.583	0.578346	0.165128	3.50241	0.000461071	0.0198993
UQCRC1	5808.04	-0.300308	0.0857303	-3.50294	0.000460148	0.0198993
DNAJB5	112.704	0.604267	0.17269	3.49914	0.000466764	0.0200973
SRPX	98.8529	0.713401	0.203918	3.49847	0.000467935	0.0201002
SLC26A4	5.40907	0.641315	0.183439	3.49606	0.000472176	0.0202347
FAM127C	101.277	0.516416	0.147869	3.49239	0.00047872	0.0203413
FBXO28	927.91	0.192365	0.0550849	3.49216	0.000479132	0.0203413
PXDN	1423.14	0.567236	0.162429	3.49221	0.000479036	0.0203413
SLC39A6	903.523	0.346145	0.0990955	3.49304	0.000477547	0.0203413
C4orf39	2.68055	0.942759	0.270017	3.49148	0.000480351	0.0203456
ATOH1	168.059	-1.26909	0.363613	-3.49023	0.000482611	0.0203792
PCOLCE2	29.2806	1.2733	0.364927	3.48918	0.0004845	0.0203792
RASD1	234.396	-0.941553	0.269821	-3.48955	0.000483834	0.0203792
RBP7	24.4536	0.67902	0.194688	3.48773	0.000487135	0.0204428
TRIM67	3.92463	0.624565	0.179196	3.48537	0.000491462	0.020577
POMC	6.19431	0.747458	0.214613	3.48281	0.000496172	0.0206853
TNNT2	10.5668	1.11687	0.320687	3.48273	0.000496321	0.0206853
GATAD2B	702.13	0.212711	0.0611134	3.48059	0.000500303	0.0208037
ADRB2	14.5642	0.751556	0.216085	3.47805	0.000505076	0.0209287
psiTPTE22	18.7019	0.749531	0.215558	3.47716	0.000506756	0.0209287
RPSAP58	12805.5	-0.323721	0.0930954	-3.4773	0.000506485	0.0209287
RPSA	10509.7	-0.364578	0.104868	-3.47654	0.000507935	0.0209299
XIRP1	15.775	0.892319	0.256722	3.47582	0.000509297	0.0209387
C1orf109	373.808	-0.202337	0.0582751	-3.47211	0.00051639	0.0211349
FAM129A	312.611	0.695135	0.20019	3.47238	0.000515857	0.0211349
GAST	1.30021	1.89069	0.544824	3.47027	0.00051994	0.0212324
PCYT1B	5.69765	0.988161	0.284917	3.46824	0.000523883	0.0213456
L1CAM	247.201	1.0715	0.309308	3.4642	0.000531817	0.0215968
LAT	103.813	0.513993	0.148386	3.46389	0.000532419	0.0215968
PIP4K2A	465.962	0.2959	0.0854545	3.46266	0.000534854	0.0216473
BEND3	287.483	-0.263864	0.0762926	-3.45858	0.00054303	0.0219289
SCARNA6	1.16484	0.838119	0.242372	3.45799	0.00054422	0.0219289
EPHA10	288.773	-0.449053	0.129907	-3.45673	0.000546778	0.0219834
SLC25A38	910.216	-0.201031	0.0581684	-3.45602	0.00054821	0.0219924
SAMD13	162.254	-0.533084	0.154275	-3.45542	0.000549442	0.0219934
DENND2D	675.887	-0.250715	0.0725743	-3.4546	0.000551105	0.0220116
ADAMTS16	37.2916	1.00261	0.290402	3.45251	0.000555394	0.0221123
STYXL1	718.101	-0.336376	0.0974385	-3.45219	0.000556054	0.0221123
CREG2	7.33231	1.25223	0.363164	3.44812	0.000564496	0.0223019
DSG3	406.651	1.32792	0.385039	3.44879	0.000563103	0.0223019
NSMCE4A	742.329	-0.230703	0.0668967	-3.44865	0.000563404	0.0223019
CCDC71	403.179	-0.214663	0.0623095	-3.4451	0.000570843	0.0225038
ACTR3B	254.063	-0.277449	0.0805674	-3.44369	0.00057384	0.0225731
MRAS	187.064	0.592835	0.172181	3.4431	0.000575085	0.0225733
DEDD	741.948	0.140298	0.040762	3.44188	0.000577676	0.0225956
LMO2	109.127	0.446488	0.12973	3.44167	0.000578133	0.0225956
GDF5	5.50207	1.29288	0.375731	3.44098	0.00057962	0.0226052
TNS1	2248.94	0.74167	0.215778	3.43719	0.000587788	0.0228747
COL5A1	5886.6	0.605488	0.176444	3.43162	0.000599982	0.0232995
GJB2	1178.94	0.477165	0.139169	3.42868	0.000606514	0.0235031
SLC2A3	625.656	0.604906	0.176584	3.4256	0.00061344	0.023721
MYOM1	36.5261	0.795051	0.23226	3.42311	0.000619094	0.0238889
RFT1	655.165	-0.222803	0.0652054	-3.41694	0.000633303	0.0243855
IFI44L	268.093	0.884278	0.258938	3.41502	0.000637768	0.0244615
KCNK3	13.9027	1.00829	0.295307	3.41437	0.000639307	0.0244615
MAPKAPK5	891.505	-0.193246	0.0565937	-3.41463	0.00063869	0.0244615
C2orf82	22.4677	-0.799254	0.234311	-3.41109	0.000647045	0.0247057
FAM3D	5325.15	-0.703411	0.206482	-3.40664	0.000657678	0.0250592
EPHB2	5291.96	-0.394019	0.115783	-3.40308	0.000666299	0.0252293
FAM124B	15.8954	0.625829	0.183897	3.40315	0.000666129	0.0252293
TRIB1	2391.84	-0.376184	0.110512	-3.40401	0.00066404	0.0252293
KRT4	6.82878	1.82974	0.538104	3.40035	0.000673004	0.0254303
EIF3CL	14200.9	-0.267333	0.0786379	-3.39954	0.000674996	0.0254476
LRRIQ4	19.1479	-0.806063	0.237145	-3.39903	0.000676254	0.0254476
TMEM19	798.511	-0.33132	0.0975145	-3.39765	0.000679677	0.0255236
AOC3	677.548	0.743229	0.218848	3.3961	0.000683528	0.0256027
RAB3GAP2	849.544	0.224991	0.0662582	3.39568	0.000684595	0.0256027
C3orf75	401.553	-0.215884	0.0636113	-3.3938	0.000689292	0.0257161
FCRLB	14.8721	0.605813	0.17853	3.39334	0.00069045	0.0257161
GMPPB	468.754	-0.282603	0.0833455	-3.39075	0.000697025	0.0258747
PTH1R	6.82903	0.837114	0.246897	3.39054	0.000697551	0.0258747
IDS	2009.96	0.316	0.0932664	3.38814	0.000703684	0.0259437
MFSD3	537.752	-0.455905	0.134517	-3.38921	0.000700951	0.0259437
SLC41A1	501.729	0.344195	0.101578	3.38846	0.000702854	0.0259437
HTR7	4.11509	0.826301	0.243962	3.387	0.000706611	0.025999
FRMD5	83.1849	0.728353	0.215454	3.38054	0.000723429	0.0265641
CLIP4	74.7563	0.69325	0.205268	3.3773	0.000732021	0.0268255
RBPMS2	56.7879	0.860434	0.254899	3.37559	0.000736576	0.0269383
VEGFC	69.1756	0.581829	0.172556	3.37183	0.000746698	0.0272537
MC1R	109.565	0.456937	0.135624	3.36914	0.000754024	0.0274661
FAM171A2	14.9258	0.631619	0.187873	3.36194	0.000773955	0.0281358
CTNNA3	0.806152	1.3372	0.397893	3.3607	0.000777449	0.0281504
PRSS23	3327.89	-0.521116	0.155045	-3.36106	0.00077645	0.0281504
SLC18A1	51.6821	-1.42924	0.425403	-3.35972	0.000780204	0.0281942
C9orf25	365.963	0.27854	0.0829268	3.35887	0.000782628	0.0282257
PFKFB4	288.063	-0.507092	0.151187	-3.35407	0.000796314	0.028606
SNAI2	139.464	0.54901	0.163678	3.35421	0.000795922	0.028606
IQCC	93.7683	-0.297022	0.0885877	-3.35285	0.000799829	0.0286758
EFHA2	11.0168	0.657089	0.196114	3.35055	0.000806517	0.028822
HAMP	6.70198	0.984817	0.293991	3.34981	0.000808656	0.028822
TAPBPL	878.266	-0.365187	0.109	-3.35033	0.000807153	0.028822
PRB2	0.944265	2.30257	0.688065	3.34644	0.000818571	0.0291184
PTPN14	104.701	0.40134	0.119974	3.34524	0.000822117	0.0291876
BEST3	3.85972	-1.17551	0.351553	-3.34375	0.000826531	0.0292666
SYNGR4	6.31901	-1.09016	0.326061	-3.34341	0.000827556	0.0292666
PYCRL	665.203	-0.433082	0.129633	-3.34082	0.0008353	0.0294832
SDSL	317.001	-0.378297	0.113259	-3.34009	0.000837504	0.0295038
TENC1	663.503	0.366921	0.109961	3.33682	0.000847435	0.029796
PSMB10	2224.78	-0.378845	0.113555	-3.33622	0.000849268	0.0298029
FMO2	25.2828	1.13366	0.339878	3.3355	0.000851464	0.0298225
COQ4	841.85	-0.320984	0.0962585	-3.3346	0.000854215	0.0298506
VAMP4	269.402	0.239459	0.0718198	3.33417	0.000855544	0.0298506
SEMA7A	240.076	0.606426	0.182029	3.33149	0.000863822	0.0300244
TM4SF4	67.5233	-1.18746	0.356391	-3.33192	0.000862497	0.0300244
DCTPP1	1903.62	-0.297575	0.0893966	-3.3287	0.000872508	0.0302082
DHRS4L2	395.858	-0.383002	0.115056	-3.32883	0.000872127	0.0302082
TLX2	1.77918	0.95887	0.288105	3.3282	0.000874086	0.0302082
ST6GALNAC1	2661.41	-0.781411	0.234845	-3.32735	0.000876748	0.0302428
PALM2AKAP2_1	500.216	0.459685	0.138351	3.3226	0.000891841	0.0307053
AP1S2	194.494	0.418367	0.125964	3.32133	0.000895884	0.0307863
ANGPTL4	167.609	0.674419	0.203128	3.32018	0.00089961	0.0308082
GGT5	484.912	0.575622	0.173376	3.32008	0.000899905	0.0308082
SLC6A10P	12.7717	0.701132	0.211336	3.31761	0.000907904	0.0310237
ARX	12.2662	-1.49941	0.452187	-3.31591	0.000913467	0.0311554
FHL1	581.686	0.710618	0.214358	3.3151	0.000916111	0.0311872
GDF6	7.62249	0.942412	0.284522	3.31227	0.000925429	0.0312906
ITPRIP	536.437	0.325493	0.0982544	3.31275	0.000923819	0.0312906
SUSD4	9.45468	0.874812	0.264052	3.31303	0.000922922	0.0312906
WNT10A	55.2046	0.803834	0.242697	3.31209	0.000926023	0.0312906
C17orf93	26.01	-0.983081	0.296992	-3.31013	0.000932529	0.0313669
LPAR3	5.15104	1.13202	0.342098	3.30907	0.000936073	0.0313669
MTNR1A	5.05811	-0.951	0.28729	-3.31025	0.000932131	0.0313669
OAS2	954.572	0.708321	0.214069	3.30884	0.000936824	0.0313669
TMEM132C	11.1185	1.19969	0.362573	3.30882	0.000936892	0.0313669
DHRS4	794.397	-0.332314	0.100515	-3.3061	0.00094605	0.031409
IFIT1	248.562	0.740626	0.223898	3.30787	0.000940082	0.031409
IGFBP6	163.172	0.608489	0.184085	3.30548	0.000948125	0.031409
IL10	7.3373	0.837845	0.253409	3.3063	0.000945383	0.031409
WDR44	370.096	0.267133	0.0808176	3.30537	0.000948495	0.031409
ZNF781	6.95561	0.522366	0.157969	3.30676	0.000943832	0.031409
NTNG1	3.49942	1.34969	0.408535	3.30374	0.000954047	0.0315355
GABRP	203.806	1.33252	0.403467	3.30268	0.00095765	0.0315973
RIT1	369.138	0.228055	0.0690695	3.30181	0.000960616	0.0316378
CPSF4	642.832	-0.261283	0.0791803	-3.29985	0.00096736	0.0317635
LMOD3	10.5557	0.81721	0.247663	3.29969	0.00096792	0.0317635
EHD2	1033.04	0.526298	0.159525	3.29915	0.000969768	0.0317669
IGFALS	23.6897	-1.23473	0.374615	-3.29599	0.000980741	0.0320686
C6orf225	42.2661	0.467928	0.142003	3.2952	0.000983501	0.0321013
ANKRD65	31.3123	0.651744	0.197954	3.2924	0.000993366	0.0323652
POPDC2	44.7145	0.686724	0.208705	3.29041	0.00100043	0.0325372
C10orf105	3.25915	0.713058	0.2168	3.28901	0.0010054	0.0326406
DSTYK	370.438	0.228148	0.0694076	3.28708	0.00101232	0.0328068
IGF1	87.5289	0.914098	0.278137	3.2865	0.0010144	0.0328158
A2ML1	4.44553	2.21767	0.675007	3.28541	0.00101834	0.0328849
SLC6A15	1.89395	1.47612	0.449625	3.283	0.00102709	0.0331087
ADD2	6.96818	1.00228	0.305547	3.28029	0.001037	0.0332003
EFCAB4B	302.883	-0.587959	0.179268	-3.27977	0.00103891	0.0332003
FIGN	6.58453	0.738905	0.225344	3.27901	0.00104172	0.0332003
NECAB1	19.6776	0.712935	0.217393	3.27948	0.00103997	0.0332003
SYNPO2	1175.3	0.919803	0.280535	3.27875	0.00104269	0.0332003
TCEAL2	14.5985	1.22838	0.374483	3.28019	0.00103737	0.0332003
TMX4	655.595	0.331507	0.101103	3.27891	0.0010421	0.0332003
TGFA	515.781	0.392488	0.119745	3.27771	0.00104654	0.0332648
ASGR1	79.4001	-0.752539	0.229879	-3.27364	0.00106174	0.0333991
CACNA1B	5.97032	-1.33025	0.406115	-3.27555	0.00105457	0.0333991
CFH	624.682	0.638675	0.195026	3.27481	0.00105732	0.0333991
DNTTIP2	1283.08	-0.162703	0.0497011	-3.27363	0.00106177	0.0333991
EIF5A2	227.98	0.268644	0.0820607	3.27372	0.00106141	0.0333991
OXSM	264.484	-0.224107	0.0684283	-3.27506	0.00105638	0.0333991
ITIH3	9.37083	0.867286	0.264981	3.27301	0.0010641	0.0334145
PDZD4	23.2973	0.738196	0.225713	3.27051	0.00107355	0.0336532
PTHLH	31.8357	0.706826	0.216153	3.27002	0.00107539	0.0336532
KIAA0319L	1754.19	-0.245452	0.0751647	-3.26552	0.00109264	0.0340175
KIF25	8.02742	-1.28166	0.392428	-3.26597	0.0010909	0.0340175
FAM83A-AS1	0.847046	1.5276	0.467781	3.26564	0.00109217	0.0340175
KIF14	269.196	0.330863	0.101377	3.2637	0.00109969	0.0341203
LDLRAD2	128.306	0.321477	0.0984993	3.26375	0.00109947	0.0341203
APEH	3104.86	-0.243238	0.0745433	-3.26304	0.00110224	0.0341412
CFL2	236.655	0.502625	0.154128	3.26108	0.0011099	0.0342041
HAPLN3	320.991	0.60484	0.18547	3.26113	0.00110969	0.0342041
KLRG2	10.2871	-1.52743	0.46838	-3.26109	0.00110984	0.0342041
USH1G	1.59772	1.34278	0.411836	3.26047	0.00111228	0.0342196
F5	253.129	1.04784	0.321806	3.25612	0.00112947	0.0346647
NKAPL	2.89015	0.756448	0.232335	3.25584	0.00113056	0.0346647
AQP8	176.835	1.48284	0.455725	3.25381	0.00113867	0.03468
BCAT1	233.448	0.643789	0.197839	3.2541	0.00113751	0.03468
FAM123C	3.59622	-1.53253	0.470815	-3.25505	0.00113372	0.03468
OR51E2	30.2161	0.752219	0.231163	3.25406	0.00113769	0.03468
GCAT	447.53	-0.419244	0.128901	-3.25245	0.00114416	0.0347888
DOK3	106.195	0.453177	0.139372	3.25157	0.0011477	0.0348385
ADRA2B	13.7893	0.522995	0.160966	3.24909	0.00115773	0.0349808
C11orf2	3206.24	-0.253178	0.0779251	-3.24899	0.00115815	0.0349808
RABGGTB	1091.68	-0.257161	0.0791507	-3.24901	0.00115809	0.0349808
CXCR4	769.416	0.584752	0.180066	3.24743	0.00116452	0.034999
GLRA2	40.1045	-1.35561	0.417397	-3.24777	0.00116313	0.034999
SVIL	1641.61	0.375699	0.11569	3.24746	0.00116442	0.034999
MMP14	6853.27	0.453821	0.139911	3.24363	0.00118017	0.0354108
DPH5	447.916	-0.262112	0.0808448	-3.24216	0.00118627	0.0354634
SLC37A4	1031.02	-0.246839	0.0761216	-3.24269	0.00118407	0.0354634
TGFB1	776.631	0.490437	0.151285	3.2418	0.00118776	0.0354634
MTR	849.797	0.212812	0.0657123	3.23855	0.00120139	0.035702
NRP1	854.09	0.504698	0.155826	3.23885	0.00120012	0.035702
TNNI2	3.74694	0.73379	0.226584	3.23849	0.00120163	0.035702
SEMA3D	25.6054	1.00635	0.310807	3.23787	0.00120426	0.0357217
C8orf84	234.242	-0.881277	0.272293	-3.2365	0.00121005	0.0357975
SPRR2D	13.2585	1.77345	0.54798	3.23634	0.00121074	0.0357975
GNL3	2547.01	-0.214692	0.0663656	-3.23499	0.00121648	0.0359087
ADSS	1449.66	0.173912	0.0537944	3.23289	0.00122543	0.0359805
CYP2W1	1010.96	-1.12739	0.348726	-3.23288	0.00122548	0.0359805
HYDIN	10.9193	0.871056	0.269462	3.23257	0.00122681	0.0359805
KCNS2	0.747945	1.12502	0.347893	3.2338	0.00122153	0.0359805
MAP1B	305.499	0.596047	0.18442	3.23202	0.0012292	0.0359926
UFSP1	42.845	-0.416084	0.128811	-3.23018	0.00123711	0.036166
IFI44	242.152	0.605654	0.187535	3.22955	0.00123987	0.0361888
MFAP5	170.988	0.913319	0.28291	3.2283	0.00124528	0.0362884
KCTD4	1.67235	1.17177	0.363034	3.22772	0.00124782	0.0363044
PTCD1	669.577	-0.205557	0.0637404	-3.22491	0.00126012	0.0366039
C12orf53	10.3287	0.593097	0.183952	3.22419	0.0012633	0.0366378
GLT25D2	58.437	1.04643	0.32478	3.22195	0.00127322	0.0368667
CAV2	377.822	0.521112	0.161771	3.2213	0.00127613	0.0368922
CAMK2G	978.112	0.197189	0.0612415	3.21986	0.00128253	0.0369017
FAM55B	51.3475	-0.926015	0.287536	-3.22052	0.00127959	0.0369017
PPP1R12A	1164.9	0.183537	0.0570006	3.21991	0.00128232	0.0369017
RASA4	176.802	0.446868	0.138804	3.21941	0.00128456	0.0369018
GNAI2	3596.28	0.275608	0.0856417	3.21816	0.00129018	0.0370047
PTGIR	32.4574	0.517596	0.160966	3.21557	0.00130188	0.0372815
LATS2	386.881	0.401785	0.12498	3.21479	0.00130541	0.0373242
RPTN	1.45348	2.93199	0.912443	3.21334	0.00131203	0.0374544
NNAT	26.4386	0.646645	0.201302	3.21231	0.00131674	0.0375301
FGF3	2.94913	2.03208	0.632762	3.21144	0.00132071	0.0375844
GP2	41.7829	-1.81626	0.565762	-3.21029	0.00132603	0.037677
SLC2A1	5091.71	0.522725	0.162889	3.20909	0.00133154	0.0377747
OTC	52.1355	-1.21445	0.378748	-3.20648	0.00134369	0.03806
HIVEP3	108.302	0.497775	0.155315	3.20494	0.00135092	0.0382055
ATP12A	4.21467	-1.73624	0.542545	-3.20018	0.00137341	0.0383207
BAP1	1690.75	-0.168849	0.0527788	-3.19919	0.00137814	0.0383207
CYP2E1	12.8228	0.76604	0.239214	3.20232	0.00136327	0.0383207
HOXA11AS	346.057	-0.608382	0.190025	-3.20159	0.00136673	0.0383207
IMPDH2	5270.22	-0.27125	0.0847506	-3.20057	0.00137157	0.0383207
ITLN2	8.20224	-1.82544	0.570491	-3.19977	0.0013754	0.0383207
KIAA2022	5.1545	0.984237	0.307572	3.20002	0.00137419	0.0383207
LIX1L	224.913	0.403413	0.125939	3.20324	0.00135891	0.0383207
PHYHIP	32.1963	0.694906	0.217169	3.19984	0.00137505	0.0383207
TLN1	6564.84	0.26786	0.0837104	3.19984	0.00137504	0.0383207
ZBTB20	5.17044	0.431177	0.134768	3.1994	0.00137714	0.0383207
MYOZ3	7.19478	0.700108	0.218917	3.19806	0.00138357	0.0384032
NPY1R	49.2682	1.09904	0.343697	3.19769	0.00138532	0.0384032
C7	251.281	1.08157	0.338449	3.19566	0.00139509	0.0386152
LOC100133985	8.66325	-0.634629	0.198674	-3.19433	0.00140157	0.0387143
PDE2A	62.8366	0.61085	0.191273	3.19361	0.00140505	0.0387143
SLC16A11	17.015	-0.688649	0.215613	-3.19392	0.00140357	0.0387143
MGP	1451.5	0.78511	0.245898	3.19283	0.00140886	0.0387606
CA14	4.86275	0.596122	0.186833	3.19067	0.00141944	0.0388757
PEX11G	73.0264	-0.385995	0.120955	-3.19121	0.00141677	0.0388757
WARS	4390.73	0.542496	0.170013	3.1909	0.00141829	0.0388757
EGLN1	1059.52	0.187212	0.0586972	3.18945	0.00142545	0.0389397
KLHL20	299.865	0.217572	0.0682189	3.18932	0.00142606	0.0389397
MCAT	468.154	-0.309238	0.0970098	-3.1877	0.00143411	0.0391009
DOCK9	1413.16	0.286122	0.0897806	3.18691	0.00143804	0.0391494
ATP2C2	1783.72	-0.356111	0.111784	-3.1857	0.00144402	0.0392134
SLK	1602.64	0.241238	0.0757283	3.18557	0.00144469	0.0392134
IRAK3	123.349	0.572013	0.179616	3.18464	0.00144934	0.039281
GLYCTK	496.676	-0.36728	0.115351	-3.18402	0.00145245	0.0393068
SFRS2B	1213.38	-0.162176	0.0509443	-3.18339	0.0014556	0.0393112
SPG20	202.039	0.569812	0.17901	3.18313	0.00145693	0.0393112
CCDC69	403.382	0.547956	0.17219	3.18227	0.00146127	0.0393701
TMEM31	0.884423	1.01363	0.318587	3.18164	0.00146444	0.0393971
PTPRM	327.684	0.453123	0.142459	3.18074	0.00146901	0.0394569
S100A2	236.572	0.789003	0.248121	3.17992	0.00147316	0.0394569
WDR26	1679.94	0.180333	0.0567046	3.18022	0.00147164	0.0394569
CCDC141	3.49198	0.739965	0.232793	3.17864	0.0014797	0.0395181
ZNF365	8.7234	0.841642	0.264782	3.17862	0.00147979	0.0395181
MYCBP	943.138	-0.227804	0.0717015	-3.17712	0.00148745	0.0396645
MEX3B	47.8691	0.501575	0.157965	3.17523	0.00149717	0.0397493
SGCG	0.809611	1.31853	0.415173	3.17587	0.0014939	0.0397493
TRO	46.7568	0.513147	0.161597	3.17547	0.00149593	0.0397493
AQP2	1.24923	1.29657	0.408597	3.17322	0.00150759	0.0398515
CNO	326.516	-0.19516	0.0615009	-3.17328	0.00150725	0.0398515
CRYM	135.706	-0.64571	0.20347	-3.17349	0.00150618	0.0398515
ATF6	1180.44	0.199766	0.0629736	3.17221	0.00151283	0.0398742
HPCAL4	1.94645	0.845505	0.266519	3.1724	0.00151184	0.0398742
HOXC6	32.9002	1.10835	0.349454	3.17165	0.00151578	0.0398942
NOX4	53.9538	0.723176	0.228055	3.17106	0.00151884	0.0399172
NPRL2	418.447	-0.215115	0.0678815	-3.16897	0.00152979	0.0400809
PEAR1	86.5416	0.481939	0.152087	3.16884	0.00153049	0.0400809
PHKG1	7.25445	0.68692	0.216789	3.16861	0.00153167	0.0400809
NUDT11	14.309	0.622487	0.196517	3.16759	0.00153708	0.0401646
ODAM	88.7479	1.12	0.353738	3.16618	0.00154457	0.0403026
C4orf12	6.4648	0.476529	0.150571	3.16482	0.00155179	0.0403178
SEC23A	1391.9	0.258434	0.0816422	3.16544	0.00154848	0.0403178
SEMA6B	171.765	0.471778	0.149052	3.16518	0.00154986	0.0403178
ITGA3	2903.12	0.39007	0.123317	3.16315	0.00156072	0.0404921
GPC3	87.8784	0.77672	0.245605	3.16247	0.00156436	0.0405287
CTH	137.906	-0.445133	0.140863	-3.16004	0.00157749	0.0406952
GALK1	505.452	-0.338321	0.107039	-3.16073	0.00157372	0.0406952
PMM2	1891.12	-0.21963	0.0694983	-3.16023	0.00157646	0.0406952
MCM7	5095.43	-0.262935	0.0832225	-3.15942	0.00158081	0.0407232
XG	9.39412	0.911183	0.288559	3.1577	0.00159017	0.0409065
SERPINA6	61.6105	-1.18347	0.375036	-3.15562	0.00160159	0.0411421
MT3	28.3524	-1.19552	0.378967	-3.15467	0.00160678	0.0411796
PANX2	10.5125	0.716438	0.227114	3.15453	0.00160757	0.0411796
FAAH	904.071	-0.337827	0.107122	-3.15367	0.00161229	0.0412426
CPT2	892.848	-0.245331	0.0778137	-3.1528	0.00161712	0.041308
LOC728743	336.15	-0.328106	0.104101	-3.15179	0.00162274	0.0413934
HEPHL1	14.3322	1.14397	0.363149	3.15015	0.00163189	0.0415686
ACVR2B	287.265	-0.290979	0.0924415	-3.14771	0.00164555	0.0418582
KY	4.48906	0.716317	0.227613	3.14708	0.00164912	0.0418904
GLI3	96.5848	0.689091	0.21913	3.14467	0.00166275	0.0421526
THYN1	705.791	-0.227513	0.0723542	-3.14444	0.00166407	0.0421526
S1PR1	241.592	0.480919	0.153097	3.14126	0.00168224	0.0425136
TP53BP2	846.311	0.169262	0.0538857	3.14113	0.00168299	0.0425136
CAPRIN2	229.505	0.339143	0.108033	3.13927	0.0016937	0.0427248
CGB	2.85232	1.61787	0.515638	3.13761	0.00170334	0.0427944
KRT81	9.54462	0.818361	0.260763	3.13834	0.00169909	0.0427944
PISD	678.701	-0.184755	0.0588847	-3.13758	0.0017035	0.0427944
GNG13	3.07409	-1.38464	0.441401	-3.13693	0.00170725	0.0428294
AKAP7	203.405	-0.535958	0.171033	-3.13365	0.00172648	0.0432019
CAND2	24.4238	0.488535	0.155903	3.13359	0.00172684	0.0432019
PCDHGA12	26.4256	0.669247	0.213606	3.13309	0.00172975	0.0432152
FRMD6	290.726	0.570926	0.18227	3.13232	0.00173433	0.0432649
KANK2	1178.06	0.385491	0.123083	3.13195	0.00173649	0.0432649
COL1A1	57461.9	0.649703	0.207614	3.12938	0.00175178	0.0434846
DUBR	28.1284	0.499562	0.159666	3.12879	0.00175525	0.0434846
PPFIA4	18.8619	0.604231	0.19314	3.12846	0.00175724	0.0434846
RFPL2	0.954197	1.01722	0.325099	3.12896	0.00175425	0.0434846
SEMA6C	69.701	0.432077	0.138067	3.12947	0.00175119	0.0434846
FXYD7	0.875389	0.838812	0.268446	3.12469	0.0017799	0.0438678
MISP3	568.815	-0.434848	0.139157	-3.12487	0.00177882	0.0438678
CARMN	208.359	0.676824	0.216743	3.1227	0.001792	0.0438678
RECQL	626.986	0.270323	0.0865209	3.12437	0.00178188	0.0438678
SSTR2	9.14632	0.595109	0.190533	3.12339	0.00178779	0.0438678
TMEM213	1.5903	1.62373	0.519901	3.12316	0.00178919	0.0438678
VCL	3654.81	0.281226	0.0900159	3.12419	0.00178298	0.0438678
ZFPM2	38.9037	0.654205	0.209492	3.12282	0.0017913	0.0438678
JPH2	122.482	0.766001	0.245359	3.12196	0.00179653	0.0439199
CA1	183.487	1.89669	0.60769	3.12116	0.00180142	0.043965
SYT15	22.6419	0.493434	0.158108	3.12086	0.00180321	0.043965
BPHL	433.427	-0.254135	0.08149	-3.1186	0.00181713	0.0440321
GNS	3021.91	0.222213	0.0712388	3.11927	0.00181302	0.0440321
HSD17B6	52.6518	0.565166	0.181233	3.11845	0.00181805	0.0440321
PEA15	2780.68	0.238152	0.0763585	3.11887	0.00181545	0.0440321
UBE2Q1	1714.65	0.135614	0.0434824	3.11882	0.00181578	0.0440321
CLCA1	3542.85	-1.50745	0.483764	-3.11609	0.00183264	0.0443265
HSPB7	156.798	0.911487	0.292588	3.11526	0.00183786	0.0443938
PFKFB3	1214.64	0.275384	0.0884439	3.11365	0.00184786	0.0445763
CCDC168	1.26281	0.709284	0.227845	3.11301	0.00185193	0.0446152
ACTN1	6239.23	0.251309	0.0807604	3.11179	0.00185957	0.0446223
CXorf36	169.779	0.437814	0.140682	3.11209	0.00185769	0.0446223
NUDT22	566.854	-0.236242	0.0759051	-3.11233	0.00185617	0.0446223
ESAM	400.808	0.346994	0.111539	3.11095	0.00186488	0.0446322
WEE1	979.511	-0.266921	0.0857961	-3.11111	0.00186388	0.0446322
CCDC8	78.7527	0.593174	0.190745	3.10977	0.00187231	0.0446926
WDR77	1645.06	-0.287693	0.0925016	-3.11014	0.00186998	0.0446926
TLR5	52.2137	0.521506	0.167784	3.1082	0.00188233	0.0448728
TACR2	77.4606	0.852831	0.274421	3.10774	0.00188524	0.0448835
PKNOX2	9.37436	0.696628	0.224243	3.10658	0.00189267	0.0450015
CDC42BPA	1201.18	0.323721	0.104294	3.10394	0.00190963	0.045267
KLK6	792.138	1.12654	0.36297	3.10368	0.00191129	0.045267
MRPL11	1184.1	-0.271709	0.0875378	-3.1039	0.00190985	0.045267
SETMAR	249.7	-0.242235	0.0780887	-3.10205	0.00192188	0.0454587
CHCHD8	1061.72	-0.222642	0.0718056	-3.10063	0.00193111	0.0456177
KCNA1	1.72694	1.27847	0.412557	3.0989	0.00194243	0.0458258
FAM43B	4.76343	0.825984	0.266725	3.09676	0.0019565	0.0460383
RPP14	600.371	-0.163377	0.0527517	-3.09709	0.00195434	0.0460383
GZMB	233.596	-0.771149	0.249321	-3.09299	0.00198151	0.0465067
RBBP5	452.044	0.195841	0.0633131	3.09321	0.00198006	0.0465067
SMC1B	2.98918	0.907254	0.293545	3.09068	0.00199695	0.0468089
ILVBL	2094.35	-0.264854	0.0857611	-3.08828	0.00201319	0.0470966
NPL	168.455	0.35958	0.116441	3.0881	0.0020144	0.0470966
AP2A1	2241.11	0.161405	0.052295	3.08644	0.00202567	0.0471897
OR7D2	4.25607	-1.19156	0.386051	-3.08655	0.00202496	0.0471897
ZPLD1	0.580006	1.47609	0.478259	3.08637	0.00202615	0.0471897
GALNT9	13.8451	1.36251	0.441637	3.08514	0.0020346	0.0472208
PRRG1	405.439	0.347613	0.112667	3.08531	0.00203342	0.0472208
ZNF697	207.522	0.336332	0.109021	3.08504	0.00203527	0.0472208
MADCAM1	15.5934	1.05346	0.341538	3.08446	0.0020392	0.0472519
ECM2	92.3592	0.645281	0.209301	3.08303	0.00204902	0.0474072
SPAAR	7.85269	0.364848	0.118352	3.08273	0.00205111	0.0474072
NRAP	5.78581	-1.52043	0.49336	-3.08178	0.00205769	0.0474991
ITGA5	1728.47	0.517389	0.167909	3.08136	0.00206058	0.0475055
CPXM2	227.441	0.725663	0.235566	3.0805	0.00206652	0.0475822
CDH2	50.1674	0.754676	0.245068	3.07945	0.00207381	0.0476898
HAAO	273.606	-0.656471	0.213212	-3.07896	0.00207724	0.0477084
PTX3	12.2839	0.659303	0.214478	3.07399	0.00211218	0.0484499
GNPDA2	232.61	0.229571	0.0747284	3.07207	0.00212579	0.0487007
ZBTB11-AS1	71.202	-0.243189	0.0792059	-3.07034	0.00213813	0.0489219
PSD	100.272	0.871299	0.283852	3.06956	0.00214376	0.0489891
TPRG1	12.0555	0.508955	0.165963	3.06669	0.00216445	0.0493998
CSGALNACT2	408.747	0.332051	0.108313	3.06566	0.00217192	0.0494225
MYH13	0.754948	1.20116	0.391842	3.06543	0.00217358	0.0494225
TEX264	1505.67	-0.247316	0.080674	-3.06563	0.00217212	0.0494225
PRR24	133.693	0.239608	0.0782027	3.06393	0.00218447	0.0496082
PCDHGC3	993.196	0.419837	0.13707	3.06294	0.00219176	0.0497118

## Sheet: DE_Random1_q005_LFC0
Gene	baseMean	log2FoldChange	lfcSE	stat	pvalue	padj
AFAP1-AS1	71.5802	-2.33548	0.39186	-5.95997	2.52284e-09	4.5005e-05
ITIH4	16.5943	1.2777	0.236344	5.4061	6.44133e-08	0.000574534
C19orf69	6.79089	-2.0614	0.396845	-5.19447	2.05306e-07	0.00122082
MT3	35.0652	1.91715	0.373986	5.12627	2.95544e-07	0.00131805
ORM1	18.4277	2.29557	0.471292	4.87081	1.11144e-06	0.00396539
WFIKKN1	26.1904	-0.951894	0.199762	-4.76514	1.88726e-06	0.00561115
SLC7A9	12.8855	-1.88277	0.404397	-4.65575	3.228e-06	0.00822632
ASB4	3.43058	1.85857	0.407728	4.55835	5.15562e-06	0.0103157
SP8	13.6321	1.88935	0.414662	4.55637	5.20441e-06	0.0103157
PLA2G2F	14.1138	-2.0266	0.451323	-4.49034	7.11087e-06	0.0126851
NCCRP1	9.70448	-1.44215	0.328256	-4.39336	1.11613e-05	0.0155374
SLC26A4	5.39698	0.770012	0.175392	4.39024	1.13227e-05	0.0155374
SULT4A1	14.5496	-1.89267	0.428462	-4.41735	9.99171e-06	0.0155374
FAM83C	6.22709	-1.59558	0.371902	-4.29032	1.78414e-05	0.0217219
PRUNE	635.325	0.253767	0.0592208	4.28511	1.8265e-05	0.0217219
ELFN2	33.4828	-1.29664	0.304693	-4.25556	2.08528e-05	0.0218819
TM4SF4	70.0318	-1.52846	0.358417	-4.26447	2.00379e-05	0.0218819
TM6SF2	23.2847	-1.06243	0.2533	-4.19436	2.73642e-05	0.0271194
STAB2	5.02753	1.05108	0.252381	4.16463	3.11854e-05	0.0292798
TTBK1	61.7608	-0.884517	0.215081	-4.11248	3.91429e-05	0.0349135
MYH15	18.5772	-0.782838	0.191409	-4.08986	4.31631e-05	0.036666
C12orf36	606.972	-0.756525	0.186307	-4.06063	4.89409e-05	0.0396844
TPRXL	31.2013	-1.49101	0.372862	-3.99883	6.36562e-05	0.0493723
AFF3	23.4326	0.918724	0.230752	3.98144	6.84981e-05	0.0494318
HS3ST4	2.40977	-1.99055	0.500295	-3.97876	6.92749e-05	0.0494318

## Sheet: DE_Random2_q005_LFC0
Gene	baseMean	log2FoldChange	lfcSE	stat	pvalue	padj
IGF2	3203.64	-2.67226	0.329247	-8.11626	4.8076e-16	8.76089e-12
ALDH1A2	70.0042	-2.66511	0.419743	-6.34938	2.16187e-10	1.96979e-06
H19	5400.02	-1.84673	0.321832	-5.73817	9.57072e-09	5.81358e-05
PEG10	63.0355	-1.5289	0.291985	-5.23621	1.63906e-07	0.000746716
CST7	103.93	1.13135	0.222338	5.08842	3.61064e-07	0.00109661
MAGEA12	7.68771	-5.01048	0.980673	-5.10922	3.23488e-07	0.00109661
CAMK2B	5.63011	-1.54273	0.30691	-5.02664	4.99144e-07	0.00129941
EYA1	41.7077	1.78618	0.381912	4.67695	2.91176e-06	0.00663262
GNG13	2.69938	-1.9464	0.422445	-4.60746	4.07615e-06	0.00825329
NAGLU	891.135	0.33909	0.074443	4.55503	5.23792e-06	0.00947135
OR7D2	3.50697	-1.67947	0.370206	-4.53659	5.71722e-06	0.00947135
APOL1	2671.24	0.833239	0.192163	4.33611	1.45023e-05	0.0188769
IDO1	319.164	1.27928	0.293981	4.35156	1.35173e-05	0.0188769
TKTL1	2.67171	-2.27389	0.5237	-4.34197	1.41212e-05	0.0188769
OSBPL6	20.313	1.12425	0.260287	4.31926	1.56553e-05	0.0190191
CCM2	966.106	0.338848	0.079044	4.28682	1.81247e-05	0.0194286
CDH15	5.31458	1.08287	0.25228	4.29233	1.76805e-05	0.0194286
SMPDL3A	378.605	0.597992	0.140186	4.2657	1.99279e-05	0.0201748
DIO1	0.96188	1.41181	0.340758	4.14315	3.42561e-05	0.0312125
LOC440905	21.7629	-1.86753	0.450721	-4.14342	3.42164e-05	0.0312125
ZNF578	11.7946	-0.91793	0.222348	-4.12835	3.65375e-05	0.0317059
CLVS1	7.1122	1.01884	0.249882	4.0773	4.55627e-05	0.0360995
CSAG3	3.68378	-3.64752	0.893206	-4.08363	4.43372e-05	0.0360995
CELF3	21.8017	-1.20921	0.297329	-4.06691	4.76397e-05	0.0361725
PCDHA11	4.61471	-1.70191	0.421842	-4.03447	5.47253e-05	0.0369355
RGN	34.5224	1.37408	0.339884	4.04278	5.28212e-05	0.0369355
TPRXL	27.1613	-1.46472	0.362731	-4.03803	5.39012e-05	0.0369355
CACNA2D4	79.3493	0.66678	0.167326	3.98492	6.75028e-05	0.0439323
FAM238B	1.57526	-2.69507	0.679103	-3.96857	7.23059e-05	0.0454356
C22orf34	2.91845	-1.39941	0.353922	-3.954	7.68556e-05	0.0466847
PCDHB6	9.61293	-0.933502	0.236788	-3.94235	8.06868e-05	0.0474308
HSD17B1	32.5406	0.580795	0.147778	3.9302	8.48761e-05	0.0482838
SOX1	46.808	-1.9356	0.493393	-3.92304	8.7437e-05	0.0482838
PPBP	166.399	1.87257	0.478782	3.91112	9.18707e-05	0.04924
MED16	1283.79	0.305108	0.0783542	3.89396	9.86204e-05	0.0499723
UBC	25401.1	0.220338	0.0565882	3.89371	9.87216e-05	0.0499723

## Sheet: DE_Random3_q005_LFC0
Gene	baseMean	log2FoldChange	lfcSE	stat	pvalue	padj
SFTPB	11.0321	-3.47679	0.470756	-7.38553	1.51846e-13	2.8251e-09
KIF19	28.9951	-1.69861	0.319356	-5.31886	1.04418e-07	0.000971353
CYP1A1	2.30778	-3.27333	0.627428	-5.21707	1.81777e-07	0.00112732
SLC26A9	17.2432	-2.15393	0.417648	-5.15729	2.50553e-07	0.00116538
BEGAIN	20.8694	0.980625	0.19796	4.95364	7.28369e-07	0.00271026
NKX2-1	11.227	-3.7217	0.780819	-4.7664	1.87544e-06	0.00581543
CHRFAM7A	35.9913	1.22585	0.268293	4.56906	4.8991e-06	0.0115908
SPESP1	8.01587	-1.22698	0.268752	-4.56546	4.98396e-06	0.0115908
ITLN2	9.57849	-2.50032	0.558896	-4.47367	7.68875e-06	0.0158943
SLCO4C1	8.6605	-1.43984	0.324519	-4.43683	9.12921e-06	0.0169849
ACSM3	462.079	-0.778345	0.177766	-4.37848	1.1951e-05	0.0202135
ANPEP	1589.81	-1.13444	0.271418	-4.17968	2.91925e-05	0.0246946
CPS1	92.9398	-1.47549	0.349244	-4.2248	2.39152e-05	0.0246946
HORMAD1	4.88341	-1.97897	0.473482	-4.17961	2.92008e-05	0.0246946
HPN	44.7635	-1.67218	0.390471	-4.28248	1.84819e-05	0.0246946
HSD3B2	7.0831	-1.94908	0.464462	-4.19643	2.71161e-05	0.0246946
LIPC	7.26895	-1.38724	0.323553	-4.28753	1.80669e-05	0.0246946
RBAKDN	6.28441	1.02446	0.241829	4.23631	2.2722e-05	0.0246946
AFAP1-AS1	61.0968	-1.64493	0.389618	-4.22192	2.42235e-05	0.0246946
NRTN	21.7211	0.699394	0.165374	4.22916	2.34567e-05	0.0246946
SEMG1	28.2168	1.95245	0.465397	4.19523	2.72593e-05	0.0246946
SLC5A8	4.4747	-3.47105	0.828327	-4.19044	2.78417e-05	0.0246946
CELF4	2.92402	-1.11912	0.275878	-4.05657	4.97984e-05	0.0402826
ACSM1	9.94513	-0.98408	0.243644	-4.03901	5.36762e-05	0.041047
CLCA1	3740.4	-1.92173	0.476546	-4.03263	5.51559e-05	0.041047
B4GALNT2	65.3934	-2.04153	0.510941	-3.99562	6.45241e-05	0.042874
EIF5A2	229.364	0.321586	0.0804643	3.99663	6.42503e-05	0.042874
GBA3	17.5245	-1.4284	0.356452	-4.00726	6.14271e-05	0.042874
EYA1	41.7077	-1.54769	0.390308	-3.9653	7.33045e-05	0.0432722
FABP4	35.6239	-1.43981	0.363436	-3.96167	7.44268e-05	0.0432722
ITLN1	1340.29	-1.82846	0.46147	-3.96224	7.42484e-05	0.0432722
NMUR2	7.66638	2.16946	0.544842	3.98181	6.83917e-05	0.0432722
ZNF100	160.13	0.298427	0.0756157	3.94662	7.92619e-05	0.0446869
STAG3	32.3873	-0.891835	0.22679	-3.93242	8.40943e-05	0.0460169
CLDN18	128.396	-2.18189	0.556848	-3.91829	8.91795e-05	0.0474053
CHRNA7	14.512	1.47362	0.377609	3.90252	9.51981e-05	0.0491989
