# Supplementary material for: Novel biomarker SARIFA in colorectal cancer: highly prognostic, not genetically driven and histologic indicator of a distinct tumor biology
Source: Cancer Gene Ther. 2023 Nov 22;31(2):207–16. doi: 10.1038/s41417-023-00695-y (PMC10874891; doi:10.1038/s41417-023-00695-y)
Supplement: Supplementary file 5 — Additional File 5 [file 41417_2023_695_MOESM5_ESM.xlsx]

## Sheet: OncoPredict TCGA-CRC 
oncoPredict TCGA-CRC SARIFA - Differential Drug Sensitivity
FoldChange	PVal	QVal	FoldChangeRand	PValRand	QValRand	Treatment
0.553553	4.50571e-05	0.00892131	0.182699	0.755515	0.971531	TAF1_5496_1732
0.541485	0.000246025	0.0192899	0.160288	0.881618	0.971531	P22077_1933
0.386065	0.000292271	0.0192899	0.0467726	0.474573	0.890909	GSK1904529A_1093
0.365139	0.000540981	0.0267786	0.0369358	0.385576	0.852242	Dihydrorotenone_1827
0.385041	0.000709829	0.0281092	0.0943513	0.858364	0.971531	ML323_1629
0.416455	0.000926612	0.0305782	0.156371	0.879676	0.971531	Sorafenib_1085
0.328067	0.00441761	0.0781254	0.0954764	0.787521	0.971531	OF-1_1853
0.280817	0.00473487	0.0781254	0.00242342	0.378872	0.852242	GDC0810_1925
0.261491	0.00438357	0.0781254	0.0488033	0.877734	0.971531	GSK591_2110
0.367295	0.00462689	0.0781254	0.288001	0.417334	0.86056	AT13148_2170
0.374964	0.00434977	0.0781254	0.126501	0.871915	0.971531	Crizotinib_1083
1.04545	0.00288614	0.0781254	0.307186	0.611247	0.92387	Oxaliplatin_1089
0.215058	0.00675169	0.102833	0.0263145	0.856432	0.971531	Gallibiscoquinazole_1830
0.272797	0.00957812	0.118529	0.0513334	0.482211	0.890909	Erlotinib_1168
0.300178	0.00950984	0.118529	0.167353	0.117179	0.778828	EPZ5676_1563
0.271898	0.00904388	0.118529	0.0849417	0.428732	0.866214	LGK974_1598
0.23007	0.014866	0.166894	0.102361	0.6078	0.92387	AGI-6780_1634
0.171537	0.0151722	0.166894	0.11084	0.182569	0.778828	Picolinici-acid_1635
0.34499	0.0173591	0.1809	0.137872	0.804616	0.971531	Nilotinib_1013
0.242597	0.0225749	0.19434	0.134275	0.312287	0.790547	MIRA-1_1931
0.197238	0.0199482	0.19434	0.120618	0.297211	0.790547	Savolitinib_1936
0.257697	0.021856	0.19434	0.0539382	0.66575	0.931737	Tamoxifen_1199
0.196629	0.0211571	0.19434	0.0948005	0.272823	0.782882	Cyclophosphamide_1512
-0.313145	0.0266535	0.219891	0.256835	0.0394922	0.778828	Dasatinib_1079
0.199548	0.0282065	0.223396	0.0684689	0.521384	0.897687	BIBR-1532_2043
0.378929	0.0365262	0.269481	0.1274	0.663962	0.931737	KRAS (G12C) Inhibitor-12_1855
0.40228	0.0367475	0.269481	0.191483	0.700074	0.955963	VE821_2111
0.182861	0.0383281	0.271034	0.0248127	0.908874	0.971531	Fulvestrant_1200
0.189484	0.0406862	0.274978	0.0291579	0.88356	0.971531	GSK2578215A_1927
0.232091	0.0416633	0.274978	0.0415193	0.783736	0.971531	LCL161_1557
0.157684	0.0471248	0.300991	0.02211	0.827554	0.971531	AGI-5198_1913
0.204965	0.0519761	0.302684	0.115576	0.305267	0.790547	Carmustine_1807
0.348695	0.0505077	0.302684	0.0500011	0.825636	0.971531	BMS-345541_1249
0.766413	0.0516796	0.302684	0.171169	0.408904	0.852242	AZD5991_1720
0.417435	0.0572383	0.31837	0.358789	0.267476	0.778828	Wee1 Inhibitor_1046
0.429929	0.0578855	0.31837	0.186426	0.639134	0.931737	AZD5438_1401
0.620873	0.0717712	0.335881	0.311807	0.961717	0.971531	Cytarabine_1006
0.34935	0.0729438	0.335881	0.222707	0.181762	0.778828	Navitoclax_1011
0.211181	0.0725512	0.335881	0.09703	0.590693	0.923575	Fulvestrant_1816
0.169103	0.0713838	0.335881	0.0195766	0.812244	0.971531	AZD3759_1915
-0.194934	0.0668672	0.335881	-0.00311794	0.20536	0.778828	JQ1_2172
0.184001	0.0668672	0.335881	0.0764156	0.253915	0.778828	EPZ004777_1237
0.194061	0.0709981	0.335881	0.1203	0.408904	0.852242	Wnt-C59_1622
0.116147	0.0820295	0.352929	0.125093	0.150227	0.778828	Obatoclax Mesylate_1068
0.115519	0.0786248	0.352929	0.0537907	0.300646	0.790547	Bortezomib_1191
0.266639	0.0837762	0.352929	0.127331	0.999018	0.999018	Pevonedistat_1529
0.133869	0.0837762	0.352929	0.1145	0.195837	0.778828	IRAK4_4710_1716
0.393134	0.0860017	0.354757	0.273787	0.381545	0.852242	MK-1775_1179
0.445925	0.0905961	0.362491	0.189238	0.899126	0.971531	Oxaliplatin_1806
-0.14155	0.0915382	0.362491	0.106665	0.103469	0.778828	XAV939_1268
0.122301	0.0934461	0.362791	0.101958	0.169979	0.778828	IWP-2_1576
0.178643	0.0953858	0.3632	0.134332	0.340175	0.831538	ABT737_1910
0.146022	0.100887	0.376897	0.0710974	0.672921	0.931737	Sinularin_1838
0.33073	0.108791	0.397547	0.114236	0.887448	0.971531	Palbociclib_1054
0.157366	0.11043	0.397547	0.150991	0.171516	0.778828	Entinostat_1593
0.166354	0.113765	0.40224	0.130307	0.109882	0.778828	Zoledronate_1802
0.234728	0.120672	0.408467	-0.0762798	0.28595	0.790547	Ulixertinib_1908
0.16541	0.127904	0.408467	0.0634011	0.421587	0.86056	Venetoclax_1909
0.253327	0.127904	0.408467	-0.0376228	0.385576	0.852242	Afuresertib_1912
0.582762	0.122449	0.408467	0.287917	0.89523	0.971531	Uprosertib_2106
0.109327	0.127289	0.408467	-0.0283042	0.562133	0.906264	BI-2536_1086
0.262641	0.123046	0.408467	0.139438	0.380207	0.852242	IAP_5620_1428
0.257767	0.132275	0.415722	0.13283	0.496127	0.890909	AZD4547_1786
0.114913	0.136762	0.423106	0.0683775	0.262203	0.778828	GSK343_1627
0.138033	0.142701	0.434689	0.0561775	0.989198	0.99422	OSI-027_1594
-0.0197773	0.148837	0.439845	0.027194	0.0329358	0.778828	NU7441_1038
-0.141147	0.147456	0.439845	0.0410094	0.399198	0.852242	AZD8186_1918
0.115361	0.154458	0.449744	0.170528	0.0240745	0.778828	Nelarabine_1814
0.185009	0.16543	0.469769	0.0853317	0.194141	0.778828	Gefitinib_1010
0.0867077	0.168452	0.469769	0.106743	0.126676	0.778828	PFI3_1620
0.146015	0.167693	0.469769	0.0935761	0.764888	0.971531	I-BET-762_1624
0.18883	0.173064	0.475926	-0.0117308	0.798907	0.971531	Linsitinib_1510
0.195491	0.17619	0.477886	0.157985	0.348969	0.842634	GSK2606414_1618
0.0945828	0.180157	0.482042	0.0769345	0.153037	0.778828	Tozasertib_1096
0.20894	0.18419	0.48625	0.0625754	0.938197	0.971531	VSP34_8731_1734
0.109279	0.186642	0.48625	-0.000762865	0.477621	0.890909	YK-4-279_1239
0.0373637	0.194141	0.494968	0.0681278	0.816065	0.971531	Docetaxel_1007
0.0990438	0.194988	0.494968	-0.01467	0.662176	0.931737	MIM1_1996
0.409438	0.203604	0.50392	0.343372	0.257001	0.778828	Camptothecin_1003
-0.037508	0.201859	0.50392	0.371005	0.568793	0.906264	Docetaxel_1819
0.195485	0.210694	0.515031	-0.0369921	0.709213	0.96181	Ipatasertib_1924
0.072804	0.217962	0.526297	0.0305013	0.89523	0.971531	PAK_5339_1730
-0.174945	0.239854	0.572181	0.00163524	0.489916	0.890909	Taselisib_1561
0.125404	0.252892	0.586956	0.206444	0.189948	0.778828	PLX-4720_1036
0.0298292	0.250854	0.586956	0.107544	0.81989	0.971531	Vinorelbine_2048
0.0797849	0.254941	0.586956	0.04854	0.503949	0.890909	GSK269962A_1192
-0.000536443	0.261156	0.590347	-0.284979	0.592394	0.923575	Vinblastine_1004
-0.0460209	0.265358	0.590347	0.101926	0.0231647	0.778828	KU-55933_1030
-0.109183	0.264303	0.590347	0.0953533	0.599219	0.92387	Selumetinib_1736
0.0656939	0.272823	0.60021	0.0618254	0.683734	0.940134	Mirin_1048
0.139657	0.305267	0.604429	0.136802	0.567124	0.906264	Vorinostat_1012
0.197771	0.300646	0.604429	0.0412351	0.635619	0.931737	Afatinib_1032
0.167402	0.279334	0.604429	0.0952122	0.479148	0.890909	Dactinomycin_1811
0.288887	0.296072	0.604429	0.152613	0.821804	0.971531	Elephantin_1835
0.0476646	0.304108	0.604429	0.00797599	0.953872	0.971531	Dactinomycin_1911
0.0512309	0.281528	0.604429	0.172946	0.234967	0.778828	Foretinib_2040
0.260143	0.299498	0.604429	0.411577	0.470023	0.890909	Paclitaxel_1080
0.216958	0.287063	0.604429	0.200416	0.503949	0.890909	Irinotecan_1088
0.215375	0.297211	0.604429	0.143927	0.447635	0.890909	Dabrafenib_1373
-0.108408	0.292671	0.604429	0.117967	0.24984	0.778828	AZD2014_1441
0.0851339	0.329078	0.614692	0.0242907	0.318218	0.790547	Axitinib_1021
0.0603994	0.326644	0.614692	0.0165106	0.407509	0.852242	MG-132_1862
0.261147	0.319413	0.614692	0.201376	0.558817	0.906264	AZD6738_1917
0.181027	0.320611	0.614692	-0.00776966	0.319413	0.790547	Ulixertinib_2047
0.0758717	0.326644	0.614692	-0.104059	0.0683458	0.778828	SB505124_1194
0.147899	0.321811	0.614692	0.122016	0.0513845	0.778828	AZD1208_1449
-0.0796618	0.342673	0.628233	0.157903	0.0499301	0.778828	BMS-754807_2171
0.186699	0.341422	0.628233	0.152945	0.126065	0.778828	PD173074_1049
0.0867272	0.347704	0.63161	0.0994839	0.209798	0.778828	Leflunomide_1578
0.202679	0.381545	0.63707	-0.0591835	0.263252	0.778828	Acetalax_1804
0.141527	0.369609	0.63707	0.206731	0.217043	0.778828	Podophyllotoxin bromide_1825
0.112811	0.382886	0.63707	0.0210815	0.609522	0.92387	Sabutoclax_1849
0.0553597	0.355339	0.63707	0.0331759	0.946032	0.971531	Pyridostatin_2044
0.280924	0.372241	0.63707	0.0569413	0.918637	0.971531	VX-11e_2096
0.224587	0.373561	0.63707	0.0579365	0.846782	0.971531	MK-2206_1053
-0.123011	0.368297	0.63707	0.16961	0.241828	0.778828	AZ960_1250
0.145078	0.381545	0.63707	0.126607	0.233999	0.778828	Uprosertib_1553
0.325895	0.363079	0.63707	0.271496	0.198402	0.778828	VE-822_1613
0.00664641	0.368297	0.63707	0.0825289	0.740593	0.971531	ERK_6604_1714
-0.235213	0.388277	0.639802	0.13286	0.468511	0.890909	IGF1R_3801_1738
-0.0381787	0.39099	0.639802	0.0619393	0.0575611	0.778828	ZM447439_1050
0.133087	0.407509	0.6507	-0.0247644	0.369609	0.852242	Vincristine_1818
0.0632583	0.401957	0.6507	0.0547371	0.539125	0.906264	PF-4708671_1129
-0.0918463	0.406117	0.6507	0.135467	0.200991	0.778828	CDK9_5038_1709
0.103085	0.414513	0.656588	0.199563	0.0595303	0.778828	Temozolomide_1375
-0.0782752	0.433053	0.666904	0.00158011	0.821804	0.971531	GNE-317_1926
0.057583	0.434498	0.666904	0.144673	0.132909	0.778828	LJI308_2107
-0.26325	0.424437	0.666904	-0.0344706	0.567124	0.906264	AZD5582_1617
-0.0420209	0.434498	0.666904	0.134649	0.940155	0.971531	ERK_2440_1713
0.236087	0.463993	0.706697	0.13195	0.502379	0.890909	CDK9_5576_1708
0.0619997	0.489916	0.708053	0.0979934	0.123046	0.778828	LY2109761_1852
0.0299204	0.489916	0.708053	0.0155438	0.934281	0.971531	BDP-00009066_1866
0.15879	0.48837	0.708053	0.0893916	0.630362	0.931737	I-BRD9_1928
-0.0288404	0.482211	0.708053	0.022711	0.899126	0.971531	Telomerase Inhibitor IX_1930
0.0543893	0.468511	0.708053	0.235741	0.187464	0.778828	Alisertib_1051
0.43931	0.482211	0.708053	0.141056	0.804616	0.971531	5-Fluorouracil_1073
0.0929356	0.483747	0.708053	0.128855	0.112644	0.778828	Ruxolitinib_1507
0.101125	0.500812	0.712728	0.143834	0.474573	0.890909	AZD5363_1916
0.105934	0.500812	0.712728	0.108099	0.563794	0.906264	Dinaciclib_1180
0.11118	0.503949	0.712728	0.178495	0.243814	0.778828	JAK1_8709_1718
0.117998	0.513421	0.715896	0.225919	0.0824634	0.778828	Fludarabine_1813
0.0745743	0.511836	0.715896	0.0503478	0.808428	0.971531	Rapamycin_1084
-0.0620499	0.518191	0.717495	0.167575	0.223529	0.778828	WEHI-539_1997
-0.236174	0.534256	0.719611	0.161151	0.467002	0.890909	Staurosporine_1034
-0.114978	0.532639	0.719611	0.176421	0.128521	0.778828	JAK_8517_1739
0.0138094	0.529411	0.719611	0.174483	0.241828	0.778828	Niraparib_1177
-0.0339362	0.524587	0.719611	0.153933	0.241828	0.778828	AZD1332_1463
-0.0407253	0.54565	0.725092	-0.00692685	0.787521	0.971531	WIKI4_1940
-0.0643628	0.54565	0.725092	0.130036	0.155171	0.778828	PRT062607_1631
-0.0760627	0.552214	0.728923	0.292149	0.0406862	0.778828	WZ4003_1614
0.0416846	0.567124	0.743104	-0.0374961	0.672921	0.931737	Cediranib_1922
0.066434	0.570463	0.743104	0.0604203	0.949952	0.971531	Eg5_9814_1712
0.0311029	0.578852	0.749103	0.135401	0.065056	0.778828	RO-3306_1052
0.380149	0.588995	0.757279	-0.0118796	0.639134	0.931737	Daporinad_1248
0.0243498	0.595802	0.761089	0.0899477	0.0860017	0.778828	AZD6482_2169
0.0271616	0.623381	0.790572	0.117569	0.516598	0.897687	Dactolisib_1057
0.086984	0.626867	0.790572	0.12387	0.66575	0.931737	AZD5153_1706
0.265595	0.632112	0.79214	0.392612	0.265358	0.778828	Cisplatin_1005
0.0207012	0.647956	0.806889	0.101145	0.662176	0.931737	AZ6102_2109
0.229882	0.658609	0.815029	0.39869	0.0100685	0.778828	MK-8776_2046
0.0269809	0.672921	0.827568	0.168859	0.0151722	0.778828	CZC24832_1615
-0.247461	0.678319	0.829057	0.355845	0.558817	0.906264	Luminespib_1559
-0.0196832	0.692794	0.841553	0.122368	0.856432	0.971531	OTX015_1626
-0.0264068	0.718394	0.863324	0.0852151	0.404727	0.852242	Olaparib_1017
-0.0182208	0.729465	0.863324	0.0113739	0.134825	0.778828	Doramapimod_1042
0.0545793	0.736878	0.863324	0.0922252	0.229197	0.778828	AMG-319_2045
0.177356	0.723923	0.863324	-0.0828706	0.720235	0.970113	Sapitinib_1549
0.251122	0.725769	0.863324	-0.128366	0.518191	0.897687	SCH772984_1564
0.0311497	0.735022	0.863324	0.103089	0.200125	0.778828	RVX-208_1625
0.1318	0.751775	0.875597	0.163443	0.404727	0.852242	PRIMA-1MET_1131
-0.0267211	0.761134	0.881313	-0.00341204	0.873854	0.971531	UMI-77_1939
-0.138425	0.768646	0.884837	0.0155205	0.84871	0.971531	ULK1_4989_1733
-0.0281463	0.789416	0.903493	0.0173713	0.555511	0.906264	Alpelisib_1560
0.0924818	0.795107	0.903906	-0.0392769	0.856432	0.971531	Osimertinib_1919
0.0123014	0.798907	0.903906	0.166202	0.113765	0.778828	BPD-00008900_1998
0.0547362	0.804616	0.905193	0.271752	0.134825	0.778828	Topotecan_1808
-0.0203778	0.814154	0.909885	0.14775	0.223529	0.778828	Mitoxantrone_1810
-0.00254657	0.817977	0.909885	0.0764686	0.572136	0.906264	NVP-ADW742_1932
-0.0242361	0.835233	0.913681	0.0617759	0.132275	0.778828	SB216763_1025
0.0986951	0.835233	0.913681	0.0245337	0.957794	0.971531	Trametinib_1372
0.195484	0.827554	0.913681	0.0155731	0.957794	0.971531	Lapatinib_1558
0.121466	0.873854	0.925257	0.136877	0.0661378	0.778828	Ibrutinib_1799
-0.0219627	0.860298	0.925257	-0.00473895	0.940155	0.971531	Pictilisib_1058
0.0384452	0.871915	0.925257	0.192415	0.314651	0.790547	Talazoparib_1259
-0.0380433	0.869977	0.925257	0.126156	0.290419	0.790547	Epirubicin_1511
0.0473051	0.858364	0.925257	0.112341	0.318218	0.790547	PCI-34051_1621
0.00262	0.856432	0.925257	0.0431197	0.0248561	0.778828	Ribociclib_1632
0.0317629	0.899126	0.946952	0.192301	0.0460404	0.778828	Entospletinib_1630
-0.0185966	0.938197	0.957541	0.160769	0.123646	0.778828	Teniposide_1809
0.0417659	0.922545	0.957541	0.0718713	0.384229	0.852242	MN-64_1854
0.0040428	0.9245	0.957541	-0.0179016	0.866103	0.971531	Buparlisib_1873
0.00529604	0.934281	0.957541	-0.0780103	0.289298	0.790547	Sepantronium bromide_1941
0.0961817	0.932324	0.957541	-0.00814735	0.947992	0.971531	PD0325901_1060
0.205069	0.922545	0.957541	0.080179	0.175405	0.778828	Gemcitabine_1190
-0.00902262	0.946032	0.960586	0.0563246	0.0729438	0.778828	AZD8055_1059
0.0162952	0.965641	0.970543	0.268241	0.065415	0.778828	AZD7762_1022
-0.0280475	0.961717	0.970543	0.0373907	0.733168	0.971531	BMS-536924_1091
-0.0292634	0.999018	0.999018	0.0241467	0.660391	0.931737	Nutlin-3a (-)_1047
